# Supplementary material for: Effects of different grassland use patterns on soil bacterial communities in the karst desertification areas
Source: Front Microbiol. 2023 Aug 31;14:1208971. doi: 10.3389/fmicb.2023.1208971 (PMC10500843; doi:10.3389/fmicb.2023.1208971)
Supplement: Supplementary file 1 [file Table_1.XLS]

## Sheet: VIF analysis
environmental factors	VIF
pH	4.28
SOC	6.34
TN	9.03
TP	16.44
AN	14.72
AP	3.39
NH4+-N	6.65
NO3--N	2.33
BG	61.83
NAG	45.67
ACP	2.35
LAP	1.13
