# Supplementary material for: Effects of different grassland use patterns on soil bacterial communities in the karst desertification areas
Source: Front Microbiol. 2023 Aug 31;14:1208971. doi: 10.3389/fmicb.2023.1208971 (PMC10500843; doi:10.3389/fmicb.2023.1208971)
Supplement: Supplementary file 2 [file Table_2.XLS]

Sample ID	Raw Reads	Clean Reads	Effective Reads	AvgLen(bp)	GC(%)	Q20(%)	Q30(%)	Effective(%)
EG1	79813	79369	77572	421	56.49	98.74	95.32	97.19
EG2	80355	79840	76510	421	57.18	98.73	95.31	95.21
EG3	80202	79703	77560	420	55.61	98.7	95.22	96.71
MG1	79923	79502	76373	419	56.67	98.77	95.39	95.56
MG2	80160	79753	77612	420	56.99	98.76	95.4	96.82
MG3	80036	79610	77596	421	56.71	98.77	95.39	96.95
GG1	79972	79471	77359	421	57.06	98.69	95.19	96.73
GG2	80066	79593	77786	421	56.37	98.69	95.19	97.15
GG3	79796	79339	77265	420	56.82	98.7	95.22	96.83
