# Supplementary material for: Effects of different grassland use patterns on soil bacterial communities in the karst desertification areas
Source: Front Microbiol. 2023 Aug 31;14:1208971. doi: 10.3389/fmicb.2023.1208971 (PMC10500843; doi:10.3389/fmicb.2023.1208971)
Supplement: Supplementary file 3 [file Table_3.XLS]

Sample	Kingdom	Phylum	Class	Order	Family	Genus	Species
EG1	58683	56954	55955	55355	47265	30780	6087
EG2	49679	47297	46530	45825	38642	22871	6278
EG3	60248	58791	58282	57819	51643	35826	6199
MG1	54737	53179	52464	52071	46286	31848	5872
MG2	56111	53982	53054	52485	44323	27761	7043
MG3	56740	54592	53854	53327	46290	29783	8674
GG1	57984	54935	54100	53511	45563	27141	7938
GG2	58437	56049	55386	54833	47608	28538	7468
GG3	57888	55733	54948	54348	46331	27352	7295
