# Supplementary material for: Effects of different grassland use patterns on soil bacterial communities in the karst desertification areas
Source: Front Microbiol. 2023 Aug 31;14:1208971. doi: 10.3389/fmicb.2023.1208971 (PMC10500843; doi:10.3389/fmicb.2023.1208971)
Supplement: Supplementary file 4 [file Table_4.XLS]

## Sheet: classfy_distribution
Sample	Kindom	Phylum	Class	Order	Family	Genus	Species
EG1	1	25	51	139	259	453	515
EG2	1	26	53	146	272	463	527
EG3	1	24	51	140	258	445	505
MG1	1	24	50	134	252	430	487
MG2	1	26	54	147	266	458	522
MG3	1	26	52	138	262	462	522
GG1	1	26	53	142	265	454	512
GG2	1	26	53	142	260	452	519
GG3	1	26	53	142	261	452	513
Total	1	26	54	153	288	505	575
