# Supplementary material for: Effects of different grassland use patterns on soil bacterial communities in the karst desertification areas
Source: Front Microbiol. 2023 Aug 31;14:1208971. doi: 10.3389/fmicb.2023.1208971 (PMC10500843; doi:10.3389/fmicb.2023.1208971)
Supplement: Supplementary file 5 [file Table_5.XLSX]

## Sheet: genus
genus	GG(Mean)	GG(Sd)	MG(Mean)	MG(Sd)	EG(Mean)	EG(Sd)	multiGroup(p-value)	GG::MG(p)	GG::EG(p)	MG::EG(p)
ADurb.Bin063_1	0.000964	0.000226	0.001171	0.000146	0.001033	0.000544	0.888764	-	-	-
AKYG587	0.001669	0.000596	0.000972	8.3e-05	0.00139	0.000272	0.571071	-	-	-
Acetoanaerobium	6e-06	1e-05	0	0	0	0	0.723623	-	-	-
Acetobacter	4e-05	2.6e-05	1.8e-05	3.1e-05	4.2e-05	9e-06	0.728837	-	-	-
Acetobacterium	2.3e-05	2.6e-05	6e-06	1e-05	1.1e-05	1.9e-05	0.790772	-	-	-
Acidibacter	0.00732	0.000699	0.004824	0.00172	0.006247	0.00269	0.696725	-	-	-
Acidicapsa	0	0	6e-06	1e-05	7e-06	1.2e-05	0.816564	-	-	-
Acidipila_Silvibacterium	6.9e-05	3e-05	4.8e-05	1.1e-05	0.000101	5.2e-05	0.626171	-	-	-
Acidisoma	0	0	6e-06	1e-05	0	0	0.721178	-	-	-
Acidobacteria_bacterium_SCN_69_37	0.000281	0.000135	9.5e-05	8.4e-05	0.000262	0.000118	0.576131	-	-	-
Acidothermus	0.000132	7e-05	0.000107	3.1e-05	0.000157	0.000127	0.901553	-	-	-
Acinetobacter	0.000189	7.9e-05	0.000137	1.1e-05	0.000238	0.00011	0.700388	-	-	-
Actinoplanes	0.000442	0.000158	0.000495	0.000222	0.000795	0.000268	0.584394	-	-	-
Actinospica	1.7e-05	1.7e-05	4.2e-05	1.1e-05	8.5e-05	3.1e-05	0.327791	-	-	-
Adhaeribacter	0.000802	0.000399	0.00085	0.000186	0.002589	0.00303	0.707167	-	-	-
Aeromicrobium	0.000512	0.000295	0.000583	0.0002	0.000482	5e-05	0.916062	-	-	-
Aeromonas	0.000562	0.000268	0.000255	0.000141	0.000865	0.001047	0.768202	-	-	-
Aetherobacter	6.3e-05	0.00011	4.8e-05	2e-05	9e-05	0.000104	0.917981	-	-	-
Agathobacter	0.000298	9.8e-05	0.000191	4.4e-05	0.000308	0.000197	0.751404	-	-	-
Agromyces	0.001268	0.000329	0.001299	0.000346	0.001426	0.000359	0.919017	-	-	-
Ahniella	0.000275	4.5e-05	8.3e-05	6.6e-05	0.00034	8.8e-05	0.290784	-	-	-
Akkermansia	0.00039	1.2e-05	0.000318	0.00014	0.000552	0.000361	0.730897	-	-	-
Alcaligenes	5.7e-05	2e-05	7.1e-05	5.3e-05	9.2e-05	0.000127	0.929592	-	-	-
Alistipes	8e-05	8.2e-05	7.8e-05	5.9e-05	0.000139	0.000212	0.916245	-	-	-
Alloprevotella	0.000436	8.5e-05	0.000696	0.000384	0.000561	0.000244	0.765142	-	-	-
Allorhizobium_Neorhizobium_Pararhizobium_Rhizobium	0.002037	0.000544	0.001217	0.00015	0.001622	0.000924	0.699724	-	-	-
Altererythrobacter	0.001416	0.000381	0.00134	0.000329	0.00236	0.000882	0.53396	-	-	-
Amycolatopsis	1.7e-05	3e-05	8.5e-05	8.5e-05	4.9e-05	3.2e-05	0.702892	-	-	-
Anaeromyxobacter	6e-06	1e-05	3.6e-05	1.9e-05	4.9e-05	2.7e-05	0.491344	-	-	-
Anaerotruncus	0.000494	0.000141	0.000665	0.000801	0.000345	0.000148	0.858287	-	-	-
Aquicella	4.6e-05	3.6e-05	1.8e-05	1.8e-05	1.7e-05	2.9e-05	0.726463	-	-	-
Aquisphaera	0.000121	9.1e-05	0.000364	0.000123	5.9e-05	2.4e-05	0.292511	-	-	-
Arenimonas	0.000603	0.00011	0.000456	0.000285	0.001945	4.4e-05	0.056324	-	-	-
Aridibacter	0.001159	0.000286	0.003449	0.001024	0.001162	0.000481	0.296991	-	-	-
Arthrobacter	0.000523	0.000146	9.6e-05	2.2e-05	0.000499	0.000294	0.489658	-	-	-
Asticcacaulis	0.000161	1e-05	8.4e-05	4.5e-05	0.00019	1.7e-05	0.286224	-	-	-
Aurantisolimonas	0.000372	0.000167	0.000118	0.000147	0.000765	0.000214	0.29475	-	-	-
Azospira	0.000114	8.8e-05	6e-06	1e-05	0	0	0.476016	-	-	-
BD1_7_clade	0.000367	9.4e-05	7.1e-05	6.3e-05	0.000342	0.000193	0.497507	-	-	-
Bacillus	0.001944	0.000666	0.001042	0.0003	0.002149	0.000826	0.572713	-	-	-
Bacteroides	0.001055	0.000229	0.000687	4.9e-05	0.001367	0.000927	0.701191	-	-	-
Bauldia	0.000614	8.9e-05	0.00053	0.000111	0.000439	0.000103	0.586373	-	-	-
Bifidobacterium	0.00148	0.00031	0.001013	0.000282	0.001484	0.000285	0.57604	-	-	-
Bilophila	9.8e-05	7.8e-05	5.4e-05	1.8e-05	4.8e-05	2.8e-05	0.726681	-	-	-
Blastocatella	0.001256	0.000251	0.00152	0.000835	0.000893	0.000424	0.722782	-	-	-
Blastococcus	0.000459	5.4e-05	0.000738	0.000342	0.00184	0.00151	0.613917	-	-	-
Blautia	0.001067	0.000131	0.001599	0.000766	0.000907	0.000408	0.662886	-	-	-
Bosea	0.000367	0.000126	0.000292	3.3e-05	0.000513	0.000274	0.694166	-	-	-
Brachybacterium	9.2e-05	3.6e-05	0.000107	1.8e-05	0.000161	0.000106	0.724982	-	-	-
Bradyrhizobium	0.006624	0.001655	0.010389	0.002617	0.005947	0.001863	0.479257	-	-	-
Brevibacterium	0.000292	0.000106	0.000221	3.2e-05	0.000348	0.000169	0.727111	-	-	-
Brevinema	0.000195	3.5e-05	0.000144	8.5e-05	0.000303	0.00037	0.841715	-	-	-
Brevundimonas	0.000322	0.000185	0.000683	0.000378	0.001829	0.001724	0.626872	-	-	-
Bryobacter	0.016584	0.00113	0.018931	0.000295	0.011949	0.003474	0.283956	-	-	-
Burkholderia_Caballeronia_Paraburkholderia	8.6e-05	1.7e-05	0.000107	8.1e-05	8.3e-05	8.7e-05	0.944137	-	-	-
Butyricicoccus	2.3e-05	2.6e-05	5.4e-05	4.7e-05	4.9e-05	2.7e-05	0.769541	-	-	-
CL500_29_marine_group	0.000471	0.000174	0.000897	0.000303	0.000721	0.000306	0.618826	-	-	-
Caenimonas	0.001618	0.001551	0.00239	0.00175	0.003579	0.001002	0.691488	-	-	-
Candidatus_Actinomarina	0.00038	0.000461	2.4e-05	1.1e-05	7e-06	1.2e-05	0.622542	-	-	-
Candidatus_Alysiosphaera	0.000729	0.000345	0.000856	0.000292	0.000557	0.0003	0.769903	-	-	-
Candidatus_Arthromitus	1.7e-05	1.7e-05	2.4e-05	2.8e-05	3.3e-05	4.2e-05	0.916735	-	-	-
Candidatus_Berkiella	0.000241	0.000165	0.000118	0.000124	3.9e-05	5.3e-05	0.601079	-	-	-
Candidatus_Koribacter	8e-05	1e-05	5.9e-05	4e-05	9.5e-05	0.000101	0.901246	-	-	-
Candidatus_Saccharimonas	0.000229	9e-06	0.000257	0.000109	0.000309	0.000275	0.91949	-	-	-
Candidatus_Solibacter	0.005823	0.000423	0.00769	0.000796	0.004146	0.000502	0.075707	-	-	-
Candidatus_Udaeobacter	0.007864	0.001832	0.020997	0.015028	0.003481	0.001502	0.49114	-	-	-
Candidatus_Xiphinematobacter	0.000745	0.000195	0.000965	0.000454	0.001329	0.000823	0.73284	-	-	-
Catenulispora	0	0	1.2e-05	1e-05	2.9e-05	3.4e-05	0.661952	-	-	-
Caulobacter	0.000413	0.000203	0.000492	0.000197	0.00099	0.000511	0.577674	-	-	-
Cellulomonas	6.3e-05	3.6e-05	0.000108	6.3e-05	0.000156	6.6e-05	0.615735	-	-	-
Cellvibrio	0.000344	4.4e-05	0.00021	0.000156	0.006395	0.010518	0.722875	-	-	-
Cetobacterium	0.000149	2.6e-05	7.7e-05	7.9e-05	0.000188	0.000241	0.825696	-	-	-
Chloroflexi_bacterium_Ellin7237	1.7e-05	3e-05	6e-06	1e-05	7e-06	1.2e-05	0.866453	-	-	-
Christensenella	1.2e-05	2e-05	1.8e-05	3.1e-05	1.2e-05	1.1e-05	0.960207	-	-	-
Chryseolinea	0.00411	0.001021	0.00258	0.000538	0.003368	0.001488	0.66162	-	-	-
Chthoniobacter	0.005213	0.002634	0.003868	0.000476	0.00278	0.001159	0.66538	-	-	-
Chthonomonas	0.000115	9.8e-05	3.5e-05	4.7e-05	0.000106	4.1e-05	0.703733	-	-	-
Chujaibacter	0.000103	5.2e-05	0.000113	6.1e-05	0.000138	2.1e-05	0.840199	-	-	-
Clade_Ia	0.000495	0.000741	1.2e-05	2.1e-05	2.5e-05	1.4e-05	0.697058	-	-	-
Clostridioides	1.2e-05	2e-05	6e-06	1e-05	1.8e-05	1.7e-05	0.833791	-	-	-
Clostridium_sensu_stricto_1	0.000407	9.8e-05	0.00047	9.6e-05	0.00045	8.1e-05	0.848709	-	-	-
Colidextribacter	0.00023	4.4e-05	0.000191	9.8e-05	0.000225	0.000173	0.945623	-	-	-
Collimonas	4.6e-05	2e-05	0.001233	0.001085	0.000404	8e-05	0.529929	-	-	-
Comamonas	1.1e-05	1e-05	3.6e-05	1.9e-05	0.000833	0.001241	0.701466	-	-	-
Conexibacter	6e-06	1e-05	0	0	0	0	0.71875	-	-	-
Coprococcus	5.7e-05	2.7e-05	3.6e-05	1.7e-05	4.8e-05	2.7e-05	0.787999	-	-	-
Corynebacterium	0.000115	3.9e-05	7.7e-05	9e-06	0.000185	0.000193	0.771351	-	-	-
Crossiella	0.000178	0.000115	8.3e-05	9e-05	0.000466	0.000389	0.603343	-	-	-
Cupriavidus	7.5e-05	2e-05	4.2e-05	2e-05	9.8e-05	4.6e-05	0.576935	-	-	-
Cutibacterium	4.6e-05	2e-05	7.7e-05	2.7e-05	6.4e-05	3.3e-05	0.720953	-	-	-
Dactylosporangium	0.000494	8e-05	0.000422	0.00024	0.000384	8.1e-05	0.843903	-	-	-
Dechloromonas	0.000178	9.8e-05	1.2e-05	1e-05	1.3e-05	2.3e-05	0.311014	-	-	-
Defluviicoccus	1.1e-05	2e-05	7.2e-05	3.6e-05	4.2e-05	2.6e-05	0.452784	-	-	-
Desulfomicrobium	0	0	6e-06	1e-05	0	0	0.716338	-	-	-
Desulfovibrio	0.00143	0.000581	0.001767	0.001866	0.001616	0.001186	0.969842	-	-	-
Devosia	0.002146	0.000176	0.001182	0.000548	0.0028	0.001385	0.565035	-	-	-
Dialister	8.6e-05	3.5e-05	0.000101	4.4e-05	0.0001	2.9e-05	0.923201	-	-	-
Dietzia	3.4e-05	3e-05	3.6e-05	1.8e-05	7e-05	4.3e-05	0.691951	-	-	-
Dinghuibacter	0.000957	0.000387	0.000586	0.000367	0.000976	0.000377	0.723536	-	-	-
Dokdonella	0.000229	2.5e-05	0.000138	2.3e-05	0.000174	0.000129	0.706344	-	-	-
Dongia	0.005634	0.000705	0.006039	0.00121	0.005892	0.00131	0.943005	-	-	-
Dubosiella	9.8e-05	7e-05	0.000161	4.9e-05	5.4e-05	6e-06	0.472701	-	-	-
Dyadobacter	0.000688	0.000267	0.000479	0.000455	0.001161	0.000442	0.588061	-	-	-
Edaphobacter	5.2e-05	4.6e-05	4.2e-05	5.7e-05	2.2e-05	1.9e-05	0.855561	-	-	-
Edaphobaculum	0.000326	0.000312	0.000685	0.000425	0.00056	0.000456	0.789974	-	-	-
Ellin516	0.000115	5.5e-05	6e-05	5.2e-05	4.3e-05	1.5e-05	0.605393	-	-	-
Ellin517	0.000218	0.000155	6.5e-05	5.3e-05	0.000103	0.000132	0.702632	-	-	-
Ellin6067	0.009027	0.002618	0.008478	0.004026	0.009013	0.001094	0.97992	-	-	-
Ensifer	0.000676	0.000341	0.000418	5.7e-05	0.001002	0.000927	0.743637	-	-	-
Enterococcus	6.9e-05	4.5e-05	0.000108	2e-05	0.00024	0.000214	0.660469	-	-	-
Enterorhabdus	2.9e-05	1e-05	6e-05	2.7e-05	4.9e-05	3.2e-05	0.687164	-	-	-
Erysipelothrix	6e-06	1e-05	0	0	6e-06	1e-05	0.812598	-	-	-
Escherichia_Shigella	0.001228	0.000281	0.000634	0.000126	0.001217	0.000661	0.615611	-	-	-
FFCH5858	0.000149	8e-05	0.000185	5.2e-05	7.7e-05	9e-05	0.659526	-	-	-
Faecalibacterium	0.000936	0.000237	0.000769	4e-05	0.000973	0.000449	0.842178	-	-	-
Faecalibaculum	4.6e-05	2e-05	5.4e-05	1.9e-05	7.1e-05	8.2e-05	0.914291	-	-	-
Ferruginibacter	0.001702	0.000873	0.003445	0.001639	0.003745	0.001482	0.619198	-	-	-
Flavihumibacter	0.000378	0.000184	0.000375	0.000119	0.000578	0.000422	0.803129	-	-	-
Flavisolibacter	0.002688	0.001098	0.005533	0.000796	0.003439	0.001646	0.461844	-	-	-
Flavitalea	0.001582	0.000589	0.00239	0.001227	0.00134	0.000665	0.690204	-	-	-
Flavobacterium	0.003085	0.002152	0.002139	0.001693	0.015497	0.023472	0.726791	-	-	-
Frankia	6e-06	1e-05	6e-06	1e-05	7e-06	1.2e-05	1.00019	-	-	-
Fusobacterium	0.000121	7.5e-05	5.3e-05	6.4e-05	9.6e-05	0.00011	0.817722	-	-	-
GCA_900066575	4.6e-05	2.6e-05	5.3e-05	4.7e-05	2.8e-05	4.8e-05	0.878281	-	-	-
Gaiella	0.004383	0.000856	0.007292	0.002468	0.007781	0.002559	0.590418	-	-	-
Gardnerella	0.000247	0.00026	0.000108	8.5e-05	0.000288	6.1e-05	0.725538	-	-	-
Gemmatimonas	0.005624	0.00121	0.013877	0.007754	0.004229	0.000564	0.483733	-	-	-
Gemmobacter	0.000121	9.6e-05	4.2e-05	2.7e-05	0.000141	7.2e-05	0.650511	-	-	-
Georgfuchsia	6e-06	1e-05	0	0	2.8e-05	4.9e-05	0.741375	-	-	-
Granulicella	0.000109	6e-05	0.000132	0.000108	0.000105	2.8e-05	0.938995	-	-	-
HSB_OF53_F07	6.3e-05	5.3e-05	1.8e-05	1.8e-05	4.3e-05	1.5e-05	0.685643	-	-	-
Hafnia_Obesumbacterium	1.7e-05	1.7e-05	0	0	5.6e-05	5.1e-05	0.572236	-	-	-
Haliangium	0.006763	0.00053	0.004092	0.001789	0.00422	0.001449	0.466718	-	-	-
Hamadaea	0.000103	7.4e-05	0.000155	6.5e-05	3e-05	1.2e-05	0.458052	-	-	-
Hassallia	0.000659	0.000203	0.000461	0.00037	0.000293	0.000395	0.727196	-	-	-
Helicobacter	0.000189	8.8e-05	6.6e-05	2.8e-05	0.000165	0.000171	0.723318	-	-	-
Hirschia	0.001204	0.000187	0.001305	0.000723	0.001938	0.001456	0.805781	-	-	-
Hydrogenophaga	0.000166	0.000105	3e-05	2.7e-05	0.000185	7.4e-05	0.486464	-	-	-
Hymenobacter	7.5e-05	4.4e-05	0.004712	0.007152	0.000246	0.000261	0.691361	-	-	-
Hyphomicrobium	0.000592	0.000308	0.000436	7.3e-05	0.000555	8.1e-05	0.796686	-	-	-
IS_44	0.000201	0.000115	0.000165	0.000208	0.000179	2.4e-05	0.968914	-	-	-
Iamia	0.000689	0.000139	0.001199	0.00048	0.001093	0.000204	0.591606	-	-	-
Ilumatobacter	0.002112	0.000804	0.003757	0.000676	0.002518	0.000236	0.432287	-	-	-
Incertae_Sedis	0.000172	5.2e-05	0.000179	9.2e-05	0.000156	0.00011	0.969282	-	-	-
Inquilinus	6e-06	1e-05	2.4e-05	2.1e-05	2.9e-05	1.8e-05	0.662562	-	-	-
JGI_0001001_H03	0.001205	0.000216	0.001606	0.001104	0.000722	0.000293	0.696911	-	-	-
JTB255_marine_benthic_group	0.00046	0.000266	0.000446	0.00011	0.000472	0.000288	1.0009	-	-	-
Jatrophihabitans	5.1e-05	6.2e-05	1.2e-05	2e-05	1.2e-05	1.1e-05	0.707457	-	-	-
Kibdelosporangium	8e-05	5.3e-05	0.000148	9.8e-05	0.000398	0.000339	0.609487	-	-	-
Kribbella	0.000149	2.7e-05	0.000222	7.6e-05	0.00028	1.9e-05	0.42937	-	-	-
Labrys	1.1e-05	2e-05	6e-06	1.1e-05	1.7e-05	3e-05	0.921285	-	-	-
Lachnoclostridium	4.6e-05	3.6e-05	6e-06	1e-05	7.6e-05	7.5e-05	0.657097	-	-	-
Lachnospiraceae_NK4A136_group	0.001429	0.000285	0.001606	0.001606	0.001346	0.000584	0.969967	-	-	-
Lachnospiraceae_UCG_006	0.000132	4e-05	0.000185	0.000215	0.000121	0.000127	0.917417	-	-	-
Lacibacter	0.000608	0.000287	0.000124	0.000115	0.000382	0.0003	0.540856	-	-	-
Lactiplantibacillus	7.5e-05	2.6e-05	3.6e-05	3.1e-05	0.000188	0.000107	0.472096	-	-	-
Lactobacillus	0.00242	0.000407	0.00312	0.000731	0.003636	0.00024	0.491203	-	-	-
Lacunisphaera	0.000155	9.5e-05	0.000248	0.000259	0.00024	9.5e-05	0.888395	-	-	-
Latilactobacillus	8.6e-05	0.000108	0	0	5.3e-05	4.4e-05	0.702767	-	-	-
Lawsonia	0.000195	0.000101	0.000137	2e-05	0.000481	0.000717	0.792805	-	-	-
Lechevalieria	0.000753	0.000598	0.000502	5.2e-05	0.000578	0.00031	0.864501	-	-	-
Lentimicrobium	6e-06	1e-05	0	0	7e-06	1.2e-05	0.816684	-	-	-
Leucobacter	3.4e-05	1.7e-05	2.4e-05	2e-05	9e-05	6.9e-05	0.608352	-	-	-
Leuconostoc	4e-05	3.6e-05	4.2e-05	1e-05	0.000102	4.4e-05	0.476552	-	-	-
Ligilactobacillus	0.00082	0.000227	0.00105	8.1e-05	0.000836	7.9e-05	0.588449	-	-	-
Litorilinea	0.00012	1.7e-05	0.000126	7.4e-05	3.6e-05	1.8e-05	0.484501	-	-	-
Longimicrobium	0.000282	0.000369	3e-05	2.7e-05	0.000301	0.000217	0.702848	-	-	-
Luedemannella	0.00031	2.8e-05	0.000434	0.000123	0.000562	0.000596	0.841778	-	-	-
Luteitalea	0.001819	0.000191	0.002484	0.001	0.00429	0.001486	0.477098	-	-	-
Luteolibacter	0.002869	0.00167	0.000902	0.000488	0.001722	0.000861	0.588949	-	-	-
Lysobacter	0.005974	0.001644	0.005393	0.000694	0.017146	0.00635	0.298383	-	-	-
MND1	0.017855	0.001361	0.012964	0.004959	0.008911	0.004685	0.481861	-	-	-
Marmoricola	0.000137	5.9e-05	0.000517	0.000342	0.000333	8.8e-05	0.567552	-	-	-
Massilia	0.002417	0.001207	0.016145	0.019151	0.030057	0.033328	0.696532	-	-	-
Megamonas	0.000132	6.6e-05	0.000114	2.2e-05	0.00024	0.000142	0.643062	-	-	-
Mesorhizobium	0.001278	0.000273	0.001369	0.000746	0.001586	0.000299	0.870489	-	-	-
Methylobacterium_Methylorubrum	5.2e-05	3.4e-05	0.000158	0.000212	0.000132	0.000102	0.81596	-	-	-
Methylotenera	0.000257	0.000239	3e-05	2.7e-05	3.7e-05	3.3e-05	0.573484	-	-	-
Microbacterium	0.000682	0.000161	0.000369	0.000116	0.000961	0.000627	0.616304	-	-	-
Microcoleus_PCC_7113	0.000161	0.000279	0.000148	0.000227	0	0	0.798433	-	-	-
Microcoleus_SAG_1449_1a	6e-06	1e-05	3.6e-05	4.7e-05	2e-05	3.5e-05	0.799469	-	-	-
Microlunatus	0.000981	0.000217	0.002056	0.000758	0.000657	0.000582	0.479401	-	-	-
Micromonospora	0.000464	0.000128	0.000283	0.000267	0.003375	0.001763	0.30098	-	-	-
Micropepsis	6.9e-05	6.2e-05	1.8e-05	1.8e-05	5.5e-05	2.4e-05	0.696952	-	-	-
Microvirga	0.001795	0.000233	0.003349	0.00215	0.002001	0.00083	0.69008	-	-	-
Monoglobus	2.9e-05	1e-05	3e-05	5.1e-05	1.9e-05	2e-05	0.943923	-	-	-
Mucilaginibacter	1.1e-05	2e-05	3e-05	2.8e-05	3.3e-05	3.3e-05	0.795136	-	-	-
Mycobacterium	0.000768	0.000229	0.001276	0.000413	0.000904	0.000225	0.594032	-	-	-
Mycoplasma	0	0	0.000559	0.000168	1.2e-05	1.1e-05	0.10199	-	-	-
Neo_b11	0.000544	0.00024	0.00091	0.0003	0.00039	0.000162	0.47291	-	-	-
Niastella	0.000453	9.8e-05	0.00032	0.000167	0.000287	0.000144	0.690727	-	-	-
Nitrosospira	0.00087	0.000515	0.000567	9.6e-05	0.000435	0.000292	0.703104	-	-	-
Nitrospira	0.028117	0.004743	0.019412	0.001338	0.022301	0.003835	0.483331	-	-	-
Nocardioides	0.00183	0.000334	0.006609	0.005274	0.002655	0.000497	0.607671	-	-	-
Nordella	0.002507	0.000213	0.002871	0.000608	0.001817	0.000633	0.499472	-	-	-
Nostoc_PCC_73102	6e-06	1e-05	0.000297	0.000484	6e-06	1e-05	0.706024	-	-	-
Novosphingobium	0.000986	0.000202	0.000607	0.000283	0.001142	0.000242	0.488403	-	-	-
OLB12	0	0	6e-06	1e-05	6e-06	1e-05	0.81061	-	-	-
OLB13	0.000218	7.7e-05	5.3e-05	6.3e-05	0.000215	0.000113	0.454418	-	-	-
OM27_clade	0.000482	4.7e-05	0.000387	7.7e-05	0.00044	0.000309	0.917824	-	-	-
OM60_NOR5__clade	0.001525	0.000477	0.00102	0.000462	0.001351	0.000738	0.79225	-	-	-
Occallatibacter	2.3e-05	2.6e-05	1.2e-05	1e-05	2.5e-05	1.4e-05	0.824111	-	-	-
Ohtaekwangia	0.000716	0.000344	0.000617	0.000319	0.000783	0.000476	0.930177	-	-	-
Opitutus	0.000149	8e-05	0.000161	2.9e-05	0.000155	0.000108	0.997192	-	-	-
Oscillibacter	0.000132	6.6e-05	0.000167	0.000133	0.000146	0.000145	0.965692	-	-	-
P3OB_42	0.023251	0.00306	0.019744	0.002184	0.019949	0.006478	0.788014	-	-	-
Paenarthrobacter	0.000292	0.000209	7.1e-05	4.7e-05	0.00015	3.3e-05	0.579917	-	-	-
Paenibacillus	5.2e-05	1.7e-05	1.2e-05	2.1e-05	4.8e-05	1.3e-05	0.471861	-	-	-
Pajaroellobacter	0.000774	0.000105	0.000765	0.000372	0.000537	0.000157	0.722993	-	-	-
Paludicola	6e-06	1e-05	6e-05	4.1e-05	2.6e-05	3.1e-05	0.579914	-	-	-
Pantoea	2.3e-05	2.6e-05	0.000145	0.00016	0.000146	0.000145	0.721696	-	-	-
Parabacteroides	0.000269	5.1e-05	0.00022	0.000106	0.000238	0.000195	0.942902	-	-	-
Parafilimonas	0.000493	6.7e-05	0.000669	7.8e-05	0.000342	0.000223	0.480785	-	-	-
Parasegetibacter	0.000894	0.000263	0.002031	0.000894	0.001612	0.001232	0.702547	-	-	-
Parasutterella	0.000103	4.6e-05	6.6e-05	1.1e-05	5.9e-05	8e-06	0.589469	-	-	-
Pedobacter	0.001134	0.000712	0.000386	0.000316	0.00536	0.007591	0.701893	-	-	-
Pedococcus_Phycicoccus	0.000229	9.5e-05	0.000216	9.9e-05	0.000322	0.000126	0.732245	-	-	-
Pedomicrobium	0.003086	0.000341	0.003639	0.00051	0.003552	0.000828	0.751794	-	-	-
Pedosphaera	1.1e-05	2e-05	6e-06	1e-05	0	0	0.793919	-	-	-
Phascolarctobacterium	8.6e-05	5.2e-05	8.3e-05	5.3e-05	7.2e-05	5.2e-05	0.96777	-	-	-
Phaselicystis	0.000947	4.7e-05	0.000618	0.000222	0.000728	0.000474	0.728949	-	-	-
Phenylobacterium	0.001549	0.000415	0.001804	0.000147	0.002708	0.001413	0.664485	-	-	-
Phormidium_SAG_37.90	0	0	3.6e-05	4.7e-05	0	0	0.639754	-	-	-
Polaromonas	0.000281	8.3e-05	0.000161	3.4e-05	0.00031	0.000281	0.783104	-	-	-
Polycyclovorans	0.001026	0.000373	0.000509	0.000366	0.000424	0.000489	0.621213	-	-	-
Prevotella	4.6e-05	5e-05	3e-05	2.7e-05	8.5e-05	4.6e-05	0.685266	-	-	-
Prevotella_9	0.000379	6.4e-05	0.000467	9.1e-05	0.000768	0.000486	0.66196	-	-	-
Prevotellaceae_NK3B31_group	0.000138	1.7e-05	0.00034	7.9e-05	0.00015	6.3e-05	0.284682	-	-	-
Prochlorococcus_MIT9313	0.000403	0.000475	6e-06	1e-05	1.3e-05	2.3e-05	0.60118	-	-	-
Pseudenhygromyxa	0.000155	3e-05	9.5e-05	2.7e-05	0.000161	0.000116	0.741797	-	-	-
Pseudolabrys	0.000511	0.000105	0.000661	0.000456	0.000451	8.7e-05	0.818965	-	-	-
Pseudomonas	0.001426	0.000632	0.000404	0.00017	0.001847	0.001869	0.702682	-	-	-
Pseudonocardia	0.000316	3.6e-05	0.00058	0.000182	0.00022	0.000179	0.465584	-	-	-
Pseudorhodoplanes	0.000297	0.000278	0.000323	8.6e-05	0.000497	0.000227	0.741075	-	-	-
Psychrobacillus	0.000172	7.8e-05	3.6e-05	1e-06	5.8e-05	2.2e-05	0.311931	-	-	-
Puia	0.002523	0.000673	0.002343	0.000281	0.001995	0.000929	0.817373	-	-	-
RB41	0.044199	0.009089	0.046545	0.002328	0.017366	0.00718	0.156501	-	-	-
Ramlibacter	0.005157	0.001854	0.00876	0.002571	0.009218	0.00145	0.470994	-	-	-
Reyranella	0.004039	0.000159	0.007108	0.003083	0.004023	0.00079	0.531187	-	-	-
Rhizobacter	0.000558	0.000463	0.000714	0.000301	0.000741	0.000235	0.902078	-	-	-
Rhizocola	0.001352	0.000648	0.000829	0.000129	0.000531	0.000291	0.522055	-	-	-
Rhizorhapis	6.3e-05	7e-05	7.7e-05	4.4e-05	5.2e-05	5.8e-05	0.92775	-	-	-
Rhodanobacter	0.000115	4.4e-05	0.000143	7e-05	0.00012	4.7e-05	0.917397	-	-	-
Rhodococcus	3.4e-05	1.7e-05	3e-05	2.1e-05	5.3e-05	3.4e-05	0.745136	-	-	-
Rhodocytophaga	5.2e-05	4.5e-05	0.00038	0.000305	0.000358	0.000332	0.661103	-	-	-
Rhodomicrobium	0.00027	0.000178	0.000368	0.000332	0.000155	2e-05	0.765316	-	-	-
Rhodoplanes	0.004639	0.00111	0.00568	0.000808	0.002863	0.000856	0.320108	-	-	-
Rhodopseudomonas	0.000201	0.000104	0.000256	0.000187	0.000168	0.000117	0.876674	-	-	-
Rikenella	2.9e-05	1e-05	1.8e-05	1.8e-05	6e-06	1e-05	0.579354	-	-	-
Rikenellaceae_RC9_gut_group	0.000275	3.3e-05	0.00034	8.7e-05	0.000317	0.000162	0.889268	-	-	-
Romboutsia	0.000609	0.000142	0.000827	0.000426	0.000897	0.000461	0.81344	-	-	-
Roseburia	0.000482	5.2e-05	0.000274	2.3e-05	0.000384	0.000244	0.659733	-	-	-
Roseiarcus	2.3e-05	2e-05	3e-05	3.7e-05	1.9e-05	2e-05	0.939951	-	-	-
Roseimicrobium	0.000739	0.000295	0.000565	0.000175	0.00054	0.000206	0.776548	-	-	-
Rubrobacter	0.001107	0.000308	0.00223	0.001052	0.001019	0.000768	0.590574	-	-	-
Ruminococcus	0.000103	3.5e-05	9e-05	3.1e-05	0.00012	2e-05	0.742731	-	-	-
SM1A02	0.000562	0.000218	0.000567	0.000158	0.000394	0.00022	0.76544	-	-	-
SWB02	0.001177	0.000352	0.000861	0.000354	0.001398	0.000324	0.616474	-	-	-
Sediminibacterium	1.7e-05	0	4.8e-05	1e-05	0.000153	0.000184	0.691421	-	-	-
Serratia	2.3e-05	2.6e-05	0	0	1.9e-05	2e-05	0.689571	-	-	-
Sh765B_TzT_35	6e-06	1e-05	1.2e-05	1e-05	2.9e-05	3.4e-05	0.725117	-	-	-
Singulisphaera	0.00023	0.000118	0.0006	0.00029	0.000186	4.7e-05	0.47011	-	-	-
Skermanella	0.000252	6.9e-05	0.000245	6e-05	0.000388	0.000144	0.610255	-	-	-
Solibacillus	5.7e-05	5.2e-05	9.5e-05	5.7e-05	1.2e-05	1.1e-05	0.573883	-	-	-
Solirubrobacter	0.000929	0.000177	0.003056	0.001567	0.001081	0.000262	0.484024	-	-	-
Solitalea	0.000281	0.000169	0.000513	0.000585	0.000153	9.1e-05	0.742975	-	-	-
Sorangium	0.000709	0.000693	0.000321	0.000265	0.000113	9.7e-05	0.660299	-	-	-
Sphingobium	0.000166	7e-05	0.000243	0.000208	8.3e-05	2e-06	0.691313	-	-	-
Sphingomonas	0.032018	0.004271	0.052638	0.024549	0.055728	0.022758	0.695005	-	-	-
Sphingopyxis	0.000299	0.00037	7.7e-05	8.7e-05	0.000397	0.000398	0.741863	-	-	-
Sporichthya	5.7e-05	7.1e-05	5.3e-05	5.3e-05	5.6e-05	6e-05	0.996742	-	-	-
Sporosarcina	0.000138	1.7e-05	4.2e-05	2.7e-05	5.9e-05	3.8e-05	0.291962	-	-	-
Staphylococcus	0.000161	4.9e-05	9.6e-05	5.6e-05	0.000176	0.00015	0.792035	-	-	-
Stenotrophobacter	0.001897	0.000841	0.001006	0.000353	0.002439	0.001038	0.576908	-	-	-
Stenotrophomonas	6.9e-05	8.9e-05	3e-05	1e-05	0.000449	0.000296	0.487719	-	-	-
Steroidobacter	0.006472	0.000686	0.006504	0.002264	0.005702	0.001961	0.919416	-	-	-
Streptococcus	0.000659	0.000334	0.00046	0.000253	0.00068	0.000266	0.802935	-	-	-
Streptomyces	0.001067	8.4e-05	0.000658	0.000254	0.000977	0.000639	0.734206	-	-	-
Streptosporangium	0	0	3e-05	2.8e-05	0	0	0.455299	-	-	-
Subdoligranulum	0.00027	0.00015	9.5e-05	7.1e-05	0.000208	8.2e-05	0.605501	-	-	-
Subgroup_10	0.004719	0.000833	0.005294	0.002313	0.005732	0.004042	0.944021	-	-	-
Sumerlaea	0.00097	0.00028	0.000831	0.000376	0.000793	0.000413	0.925783	-	-	-
Sva0081_sediment_group	0	0	6e-06	1e-05	0	0	0.713942	-	-	-
Synechococcus_CC9902	0.000449	0.000648	4.8e-05	1.1e-05	1.8e-05	2e-06	0.699263	-	-	-
TM7a	0.000121	4.6e-05	3.5e-05	4.7e-05	8.7e-05	6.6e-05	0.62023	-	-	-
Terrimicrobium	0.000115	4e-05	0.000147	0.000154	7.1e-05	5e-05	0.815958	-	-	-
Terrimonas	0.002483	0.000434	0.002261	0.000687	0.003122	0.001199	0.729805	-	-	-
Thermomonas	0.001326	0.000409	0.00125	0.000213	0.005828	0.00304	0.349538	-	-	-
Thioalkalispira_Sulfurivermis	0	0	0	0	7e-06	1.2e-05	0.711562	-	-	-
Thiobacillus	6e-06	1e-05	2.3e-05	4.1e-05	2.5e-05	2.2e-05	0.818547	-	-	-
Tundrisphaera	3.4e-05	1.7e-05	0.000153	0.000176	8.3e-05	8.7e-05	0.734153	-	-	-
Tychonema_CCAP_1459_11B	6.9e-05	3.5e-05	0.001136	0.001177	0.000613	0.000853	0.689415	-	-	-
UBA1819	2.3e-05	1e-05	3.6e-05	3.6e-05	0	0	0.606334	-	-	-
UCG_005	0.000516	5.7e-05	0.000566	8.9e-05	0.000509	0.000124	0.86515	-	-	-
UTBCD1	0.000442	0.000113	0.000315	0.000142	0.000547	1.6e-05	0.473994	-	-	-
UTCFX1	0.003409	0.000547	0.002346	0.000994	0.000953	0.000751	0.313746	-	-	-
Variovorax	0.000603	0.000109	5.9e-05	8.7e-05	0.000155	2e-05	0.097604	-	-	-
Vicinamibacter	0.000855	0.000283	0.001018	0.00038	0.000549	0.000201	0.616898	-	-	-
Virgisporangium	0.000637	0.000212	0.000577	0.000138	0.000428	7.6e-05	0.662686	-	-	-
Weissella	0.000161	9e-06	0.000102	5.9e-05	0.000236	0.000252	0.790633	-	-	-
YC_ZSS_LKJ147	0.00086	0.000434	0.001033	0.000647	0.002191	0.001148	0.578602	-	-	-
[Eubacterium]_eligens_group	0.000103	3e-05	5.9e-05	4.4e-05	0.000119	3.5e-05	0.606707	-	-	-
[Eubacterium]_nodatum_group	2.3e-05	2.6e-05	1.2e-05	1e-05	6e-05	0.000105	0.811472	-	-	-
[Ruminococcus]_gnavus_group	0.000103	1.7e-05	0.000191	7.4e-05	0.000148	0.000169	0.813064	-	-	-
alphaI_cluster	9.7e-05	6.9e-05	0.000107	4.7e-05	0.000151	0.00012	0.856939	-	-	-
bacterium_Ellin6515	0	0	6e-06	1e-05	0	0	0.709199	-	-	-
mle1_7	0.003374	0.000588	0.00305	0.000456	0.002519	0.000651	0.640635	-	-	-
possible_genus_04	0.00012	5.2e-05	0.000136	0.000125	7.2e-05	4.8e-05	0.817739	-	-	-
unclassified_11_24	0.004122	0.001111	0.003949	0.001127	0.002829	0.000931	0.697305	-	-	-
unclassified_67_14	0.000172	6.2e-05	0.000408	0.000152	0.000388	0.000149	0.500118	-	-	-
unclassified_A0839	0.000161	0.000204	0.000101	8.3e-05	9.3e-05	4.9e-05	0.902221	-	-	-
unclassified_A21b	0.001354	0.000388	0.00094	0.000461	0.000499	0.000178	0.475387	-	-	-
unclassified_A4b	0.009679	0.001691	0.006666	0.003065	0.007021	0.001507	0.640887	-	-	-
unclassified_AKYH767	0.002019	0.000406	0.001083	0.000743	0.001155	0.000326	0.518724	-	-	-
unclassified_Acetobacteraceae	0.000247	5.4e-05	0.000203	7.3e-05	0.000254	0.000106	0.856207	-	-	-
unclassified_Acidimicrobiaceae	6e-06	1e-05	6e-06	1.1e-05	1.9e-05	2e-05	0.731157	-	-	-
unclassified_Acidimicrobiia	0.001038	0.000358	0.001568	0.000599	0.001391	0.000441	0.720959	-	-	-
unclassified_Acidobacteriaceae__Subgroup_1	0.000218	4.1e-05	0.000179	1.6e-05	0.000225	9.3e-05	0.808597	-	-	-
unclassified_Acidobacteriae	0.000149	5.2e-05	0.000144	5e-05	6.9e-05	2.5e-05	0.512303	-	-	-
unclassified_Acidobacteriales	0.001439	0.000438	0.001323	0.000279	0.001472	0.000289	0.921195	-	-	-
unclassified_Acidobacteriota	0.001555	0.000371	0.001136	0.000447	0.003381	0.001259	0.343625	-	-	-
unclassified_Actinobacteriota	0.001814	0.000424	0.003708	0.001305	0.002829	0.001308	0.593325	-	-	-
unclassified_Actinomarinales	0.001641	5.9e-05	0.000972	0.000677	0.000628	0.000489	0.46905	-	-	-
unclassified_Alphaproteobacteria	0.002683	0.000547	0.002301	0.001044	0.003806	0.000747	0.539255	-	-	-
unclassified_Amb_16S_1323	0.000184	3.9e-05	0.000178	0.000122	0.000122	5.7e-05	0.806368	-	-	-
unclassified_Anaerolineaceae	0.00222	8.5e-05	0.001673	0.000363	0.001693	0.000576	0.613812	-	-	-
unclassified_Anaerolineae	0.003009	0.000838	0.002267	0.000716	0.002478	0.000975	0.79101	-	-	-
unclassified_Anaerovoracaceae	0	0	4.8e-05	3.7e-05	3.4e-05	5.8e-05	0.701478	-	-	-
unclassified_Ardenticatenales	0.000344	0.000125	0.000251	0.00013	0.000222	5e-05	0.720885	-	-	-
unclassified_Azospirillales	0.003167	0.000298	0.003111	0.000809	0.002393	0.000422	0.618431	-	-	-
unclassified_B1_7BS	0.002325	0.000415	0.002529	0.00027	0.007784	0.004577	0.477762	-	-	-
unclassified_BIrii41	0.001652	0.00019	0.001014	0.000519	0.000889	0.000381	0.477239	-	-	-
unclassified_BSV26	0.00043	0.000151	4.7e-05	5.1e-05	0.000156	0.000112	0.30182	-	-	-
unclassified_Bacteria	0.043558	0.008025	0.034754	0.005448	0.033865	0.012479	0.724912	-	-	-
unclassified_Beijerinckiaceae	0.00035	0.000103	0.000661	0.000398	0.000203	3.2e-05	0.527839	-	-	-
unclassified_Blastocatellaceae	0.013618	0.003333	0.013105	0.003238	0.011971	0.004305	0.921805	-	-	-
unclassified_Burkholderiales	8e-05	2e-05	7.1e-05	4.6e-05	7.9e-05	0.000123	0.998771	-	-	-
unclassified_CCD24	1.2e-05	1e-05	1.8e-05	0	4.2e-05	3.7e-05	0.652615	-	-	-
unclassified_Caldilineaceae	0.000527	0.00014	0.000346	4.2e-05	0.000521	1.5e-05	0.492634	-	-	-
unclassified_Caulobacteraceae	0.000413	0.000147	0.000444	0.000217	0.000547	0.000104	0.799728	-	-	-
unclassified_Chitinophagaceae	0.010812	0.002791	0.011236	0.001343	0.008223	0.003143	0.692022	-	-	-
unclassified_Chitinophagales	0.00062	8.1e-05	0.000279	0.000119	0.000258	0.000131	0.294578	-	-	-
unclassified_Chloroflexi	0.007726	0.001235	0.008012	0.001805	0.005924	0.002374	0.701811	-	-	-
unclassified_Chthonomonadales	0.000821	0.000167	0.000404	0.000194	0.000198	4.6e-05	0.221986	-	-	-
unclassified_Clostridia_UCG_014	0.000184	1.1e-05	0.000196	0.000139	0.000247	0.000327	0.953122	-	-	-
unclassified_Comamonadaceae	0.013015	0.000996	0.010048	0.001327	0.012162	0.00334	0.664862	-	-	-
unclassified_Cyanobacteriales	0.000687	0.000483	0.006205	0.004971	0.000505	0.000501	0.488555	-	-	-
unclassified_Dehalococcoidia	0.002566	0.000566	0.002057	0.000735	0.002437	0.001333	0.903193	-	-	-
unclassified_Desulfobacterota	0.000103	3e-05	0.000126	3.4e-05	0.000143	8.4e-05	0.843247	-	-	-
unclassified_Desulfovibrionaceae	0.000178	0.000103	0.000143	3.5e-05	0.000314	0.000219	0.687904	-	-	-
unclassified_Devosiaceae	0.000356	0.000185	0.000473	0.000369	0.000395	0.000117	0.919727	-	-	-
unclassified_Diplorickettsiaceae	8e-05	0.000111	1.2e-05	2.1e-05	4.5e-05	6.2e-05	0.786717	-	-	-
unclassified_Eel_36e1D6	6.9e-05	5.2e-05	8.9e-05	9.4e-05	0.000151	0.000218	0.888723	-	-	-
unclassified_Elsteraceae	1.1e-05	1e-05	2.4e-05	2e-05	6e-06	1e-05	0.699221	-	-	-
unclassified_Elsterales	0.001371	0.000456	0.001138	0.000148	0.001306	1.9e-05	0.798344	-	-	-
unclassified_Enterobacteriaceae	0.000389	0.000213	0.000222	9.3e-05	0.001091	0.001583	0.750863	-	-	-
unclassified_Entotheonellaceae	0.001102	0.000286	0.000877	0.000287	0.001117	0.000302	0.785346	-	-	-
unclassified_Erysipelotrichaceae	6.9e-05	7.5e-05	0.000131	8.8e-05	6.7e-05	2.9e-05	0.730974	-	-	-
unclassified_Fimbriimonadaceae	0.000533	7.4e-05	0.000373	0.000244	0.000176	0.000126	0.459124	-	-	-
unclassified_Frankiales	0.000137	5.9e-05	0.000378	0.000148	0.000235	7e-05	0.485854	-	-	-
unclassified_Gaiellales	0.004057	0.000769	0.008663	0.003118	0.008487	0.002846	0.476683	-	-	-
unclassified_Gemmataceae	0.002239	0.000495	0.003159	0.000439	0.00209	0.000511	0.477518	-	-	-
unclassified_Gemmatimonadaceae	0.03493	0.00474	0.030002	0.003715	0.017634	0.003243	0.186585	-	-	-
unclassified_Gemmatimonadota	0.001743	0.000329	0.001007	0.00016	0.001319	0.000389	0.466733	-	-	-
unclassified_Geodermatophilaceae	0.000224	0.000114	0.000503	0.000149	0.000272	0.000164	0.489386	-	-	-
unclassified_Holosporaceae	0.000195	8.9e-05	0.00013	8.3e-05	8.4e-05	1.7e-05	0.619534	-	-	-
unclassified_Hyphomicrobiaceae	6e-06	1e-05	3e-05	3.8e-05	6e-06	1e-05	0.706918	-	-	-
unclassified_IMCC26256	0.001331	4.9e-05	0.00295	0.000677	0.002891	0.000853	0.351417	-	-	-
unclassified_Ilumatobacteraceae	0.000855	0.000208	0.002243	0.001042	0.00168	0.000318	0.468209	-	-	-
unclassified_Intrasporangiaceae	0.00113	0.000205	0.002379	0.000791	0.002478	0.00062	0.491239	-	-	-
unclassified_Isosphaeraceae	0.000488	0.000236	0.002034	0.000443	0.000445	3.1e-05	0.067965	-	-	-
unclassified_JG30_KF_AS9	4e-05	1e-05	3.6e-05	1.9e-05	3e-05	1.2e-05	0.843981	-	-	-
unclassified_JG30_KF_CM45	0.000723	4.4e-05	0.00061	0.000209	0.000348	0.000113	0.423619	-	-	-
unclassified_KF_JG30_B3	0.003487	0.000605	0.002612	0.002238	0.001669	0.000176	0.68467	-	-	-
unclassified_KI89A_clade	0.001559	0.000304	0.00168	0.000382	0.001368	0.000161	0.732302	-	-	-
unclassified_Kapabacteriales	0.000132	4.9e-05	8.4e-05	5.7e-05	0.000105	8.6e-05	0.843575	-	-	-
unclassified_Ktedonobacteraceae	0	0	6e-06	1e-05	0	0	0.70685	-	-	-
unclassified_LWQ8	0.000149	8.2e-05	0.000286	0.000154	0.000166	0.000114	0.699613	-	-	-
unclassified_Lachnospiraceae	0.00197	0.000725	0.002451	0.001989	0.002256	0.001187	0.947142	-	-	-
unclassified_Latescibacteraceae	0.001308	0.000442	0.000738	0.00031	0.000476	0.000566	0.566496	-	-	-
unclassified_Methyloligellaceae	0.000889	0.000114	0.001311	0.000332	0.001707	0.000271	0.321872	-	-	-
unclassified_Methylophilaceae	0.000166	0.000155	9.6e-05	6.8e-05	0.000144	6e-05	0.853791	-	-	-
unclassified_Microbacteriaceae	0.000315	2.5e-05	0.000266	0.000213	0.000326	4.7e-05	0.917812	-	-	-
unclassified_Micrococcaceae	0.011005	0.000591	0.001967	0.000967	0.01064	0.00257	0.076968	-	-	-
unclassified_Micromonosporaceae	0.004772	0.002133	0.004887	0.001668	0.014144	0.012438	0.656163	-	-	-
unclassified_Micropepsaceae	0.000976	0.000169	0.000814	0.000395	0.000821	0.000301	0.889327	-	-	-
unclassified_Microscillaceae	0.003216	0.002552	0.001736	0.000741	0.002162	0.00087	0.775323	-	-	-
unclassified_Microtrichales	0.001911	0.000305	0.002126	0.000376	0.001414	0.000318	0.470406	-	-	-
unclassified_Mitochondria	0.000143	6e-05	9e-05	2e-05	0.000654	0.001003	0.732379	-	-	-
unclassified_Muribaculaceae	0.000975	6.7e-05	0.001039	6e-05	0.003862	0.00532	0.730644	-	-	-
unclassified_Myxococcaceae	0.001246	0.000345	0.001461	0.000698	0.00094	0.000352	0.731712	-	-	-
unclassified_NS9_marine_group	0.000223	9.5e-05	0.000154	6e-05	0.000152	0.000102	0.782586	-	-	-
unclassified_Nitrosomonadaceae	1.1e-05	2e-05	1.2e-05	2.1e-05	4e-05	2.4e-05	0.626702	-	-	-
unclassified_Opitutaceae	0.001732	0.000133	0.001526	0.000198	0.001592	0.000995	0.943818	-	-	-
unclassified_Oscillospiraceae	0.000344	4.7e-05	0.000334	0.000175	0.000329	0.000213	0.996457	-	-	-
unclassified_Oxalobacteraceae	0.000957	0.000237	0.003436	0.002925	0.002259	0.00258	0.725577	-	-	-
unclassified_Paludibaculum	0.000786	8.8e-05	0.000939	0.000509	0.000717	0.000227	0.852333	-	-	-
unclassified_Pedosphaeraceae	0.010283	0.00185	0.008354	0.001693	0.003572	0.001031	0.192344	-	-	-
unclassified_Peptococcaceae	9.8e-05	3.6e-05	7.7e-05	0.000134	5.5e-05	3.4e-05	0.924683	-	-	-
unclassified_Phycisphaeraceae	0.000103	1.8e-05	4.7e-05	5.4e-05	5.8e-05	6.8e-05	0.725735	-	-	-
unclassified_Planctomycetes	0.000527	0.000269	0.000526	9.3e-05	0.000507	0.000257	0.998246	-	-	-
unclassified_Planctomycetota	0.000161	0.000118	0.000213	0.000196	4.1e-05	8e-06	0.695747	-	-	-
unclassified_Polyangiaceae	0.000408	0.000335	0.000641	0.000354	0.000559	0.000227	0.82769	-	-	-
unclassified_Polyangiales	0.000236	0.00019	0.000148	0.000125	0.000345	0.000296	0.785576	-	-	-
unclassified_Prevotellaceae	0.000361	7.7e-05	0.000501	3.4e-05	0.000267	0.000128	0.464033	-	-	-
unclassified_Pseudomonadales	1.7e-05	1.7e-05	0	0	8.4e-05	1.6e-05	0.083393	-	-	-
unclassified_R7C24	0.000207	5.2e-05	0.000165	0.000142	0.000197	9.8e-05	0.932184	-	-	-
unclassified_RBG_13_54_9	0.001691	0.000371	0.001575	0.000443	0.000466	0.00025	0.28524	-	-	-
unclassified_Reyranellaceae	0.001015	0.000136	0.000467	0.000371	0.001141	0.000348	0.469973	-	-	-
unclassified_Rhizobiaceae	0.002556	0.000744	0.002026	0.000727	0.004814	0.003098	0.614891	-	-	-
unclassified_Rhizobiales	0.00058	0.000203	0.00034	5e-05	0.000518	0.000316	0.714757	-	-	-
unclassified_Rhizobiales_Incertae_Sedis	0.000872	0.000309	0.000737	0.000277	0.000709	9.5e-05	0.847779	-	-	-
unclassified_Rhodanobacteraceae	0.000683	0.0002	0.000348	0.000353	0.000709	0.000287	0.66256	-	-	-
unclassified_Rhodospirillaceae	0.00043	0.000179	0.000201	0.000127	0.000333	8e-05	0.598819	-	-	-
unclassified_Rhodospirillales	8.6e-05	3.5e-05	3.6e-05	3e-05	2.4e-05	2.6e-05	0.46686	-	-	-
unclassified_Rokubacteriales	0.00167	0.000275	0.00172	0.000351	0.006486	0.004276	0.477807	-	-	-
unclassified_Roseiflexaceae	0.004116	0.000922	0.008367	0.002564	0.002424	0.00068	0.279681	-	-	-
unclassified_Ruminococcaceae	8.6e-05	0.000108	0.000209	0.000114	0.000154	0.000183	0.794745	-	-	-
unclassified_S085	3.4e-05	3e-05	2.4e-05	2.7e-05	3.9e-05	5.4e-05	0.931719	-	-	-
unclassified_SAR202_clade	1.1e-05	1e-05	6e-06	1e-05	3.7e-05	2.2e-05	0.468456	-	-	-
unclassified_SBR1031	0.003045	0.001059	0.001351	0.000811	0.002287	0.001985	0.703701	-	-	-
unclassified_SC_I_84	0.015961	0.002849	0.015721	0.003411	0.014239	0.000255	0.843167	-	-	-
unclassified_SM2D12	1.2e-05	2e-05	6e-06	1e-05	6e-06	1e-05	0.919209	-	-	-
unclassified_Saccharimonadales	1.1e-05	2e-05	6e-06	1e-05	0	0	0.791785	-	-	-
unclassified_Sandaracinaceae	0.000379	7.7e-05	0.00034	8.7e-05	0.000718	0.000634	0.724298	-	-	-
unclassified_Saprospiraceae	0.003394	0.000968	0.001537	0.001219	0.002438	0.001475	0.640903	-	-	-
unclassified_Solirubrobacteraceae	6e-06	1e-05	1.2e-05	1e-05	0	0	0.660917	-	-	-
unclassified_Sphingomonadaceae	0.004778	0.001363	0.00551	0.001229	0.008849	0.00258	0.469958	-	-	-
unclassified_Sporichthyaceae	0.000161	8.2e-05	0.000295	0.000204	0.000108	3.7e-05	0.637842	-	-	-
unclassified_Steroidobacteraceae	0.004441	0.000276	0.003958	0.000885	0.005628	0.000648	0.477449	-	-	-
unclassified_Streptosporangiaceae	2.3e-05	2e-05	2.4e-05	2e-05	2.5e-05	2.2e-05	0.996369	-	-	-
unclassified_Subgroup_17	0.003179	0.000842	0.002665	0.001386	0.004885	0.004885	0.819226	-	-	-
unclassified_Subgroup_2	3.5e-05	3.4e-05	0.000131	0.000164	9.2e-05	4.6e-05	0.768368	-	-	-
unclassified_Subgroup_7	0.006027	0.000832	0.005056	0.002206	0.004128	0.002501	0.768156	-	-	-
unclassified_Sutterellaceae	0.00634	0.001181	0.005488	0.001033	0.004743	0.001075	0.660323	-	-	-
unclassified_TRA3_20	0.008339	0.000841	0.006181	0.001134	0.005506	0.000878	0.320235	-	-	-
unclassified_Thermodesulfovibrionia	2.3e-05	1e-05	6e-06	1e-05	1.2e-05	1.1e-05	0.600751	-	-	-
unclassified_Thermomonosporaceae	3.4e-05	3e-05	6e-06	1.1e-05	0.00073	0.001163	0.703442	-	-	-
unclassified_URHD0088	1.7e-05	1.7e-05	0	0	2.6e-05	3.1e-05	0.696719	-	-	-
unclassified_Verrucomicrobiaceae	0.001507	0.000746	0.000848	0.000519	0.000726	0.000319	0.641193	-	-	-
unclassified_Vicinamibacteraceae	0.102816	0.006023	0.078048	0.010905	0.086445	0.002869	0.291309	-	-	-
unclassified_Vicinamibacterales	0.082879	0.006127	0.069513	0.010168	0.074896	0.008649	0.622716	-	-	-
unclassified_WX65	0.000241	7.5e-05	0.00049	0.000142	0.001408	0.001528	0.670081	-	-	-
unclassified_Xanthobacteraceae	0.019729	0.001843	0.0241	0.00602	0.015258	0.003151	0.463261	-	-	-
unclassified_Xanthomonadaceae	0	0	6e-06	1e-05	7e-06	1.2e-05	0.81447	-	-	-
unclassified_YM_S32_TM7_50_20	0.000378	0.000287	0.000137	0.000175	0.000121	4.8e-05	0.653306	-	-	-
unclassified_[Eubacterium]_coprostanoligenes_group	0.000505	0.000328	0.000715	0.000804	0.000934	0.001197	0.91614	-	-	-
unclassified_env.OPS_17	0.000258	0.00019	0.000621	0.000586	0.000443	0.000207	0.76736	-	-	-
uncultured_Acidimicrobiia_bacterium	0.000746	0.000149	0.001438	2.8e-05	0.002186	0.001378	0.580989	-	-	-
uncultured_Aciditerrimonas_sp.	2.3e-05	4e-05	0.000156	4.8e-05	7.8e-05	2.5e-05	0.285206	-	-	-
uncultured_Acidobacteria_bacterium	0.006765	0.000496	0.0044	0.000913	0.007352	0.000289	0.130048	-	-	-
uncultured_Acidobacteriaceae_bacterium	0.000183	0.000155	0.000137	2.7e-05	0.000256	0.000106	0.726396	-	-	-
uncultured_Acidobacteriales_bacterium	0.006342	0.00078	0.006083	0.00184	0.003413	0.000828	0.492521	-	-	-
uncultured_Acidobacterium_sp.	0.003757	0.000958	0.003178	0.000715	0.003633	0.000595	0.81806	-	-	-
uncultured_Actinomycetales_bacterium	0.00027	9.9e-05	0.000255	0.000267	0.000362	0.000199	0.901482	-	-	-
uncultured_Alphaproteobacteria_bacterium	0.000637	4.3e-05	0.000682	0.000234	0.000796	0.000341	0.85516	-	-	-
uncultured_Anaeromyxobacter_sp.	2.3e-05	2e-05	6e-06	1.1e-05	2.3e-05	9e-06	0.665252	-	-	-
uncultured_Armatimonadetes_bacterium	0.001177	0.000713	0.000614	0.000243	0.000308	0.000178	0.528029	-	-	-
uncultured_Bacteroidales_bacterium	0.000241	9.2e-05	0.000286	0.000262	0.000493	0.000536	0.822941	-	-	-
uncultured_Burkholderiaceae_bacterium	0.000246	0.000113	0.00019	7.2e-05	0.000236	0.000119	0.901875	-	-	-
uncultured_Caldilineaceae_bacterium	0.000189	7.4e-05	7.7e-05	5.1e-05	0.000382	3.6e-05	0.099419	-	-	-
uncultured_Caldilineales_bacterium	0.001107	0.000226	0.001077	0.000339	0.000381	5.8e-05	0.295296	-	-	-
uncultured_Candidatus_Rokubactera_bacterium	0.000586	0.000316	0.000677	0.000266	0.00078	0.00058	0.917946	-	-	-
uncultured_Candidatus_Saccharibacteria_bacterium	4.6e-05	2.6e-05	0.000137	0.00016	0.000261	0.000174	0.618749	-	-	-
uncultured_Chlorobiales_bacterium	0.000126	5.5e-05	7.7e-05	6.2e-05	0.000315	0.000171	0.474431	-	-	-
uncultured_Chloroflexi_bacterium	0.005855	0.001456	0.003919	0.000725	0.005843	0.001288	0.577958	-	-	-
uncultured_Desulfovirga_sp.	0.002155	0.001071	0.003748	0.000447	0.001857	0.000889	0.490307	-	-	-
uncultured_Desulfuromonadales_bacterium	0.000671	0.000289	0.000549	1.7e-05	0.000357	0.000193	0.623679	-	-	-
uncultured_Ferrimicrobium_sp.	0.000138	3e-05	0.000304	0.000129	0.000136	4.6e-05	0.482939	-	-	-
uncultured_Firmicutes_bacterium	0.008105	0.00357	0.00856	0.001181	0.005502	0.003573	0.727492	-	-	-
uncultured_Gemmatimonadetes_bacterium	0.001748	0.000511	0.002077	0.000232	0.000386	0.000106	0.095349	-	-	-
uncultured_Geothrix_sp.	0.000493	5.1e-05	0.000279	0.000116	0.000485	3.7e-05	0.31336	-	-	-
uncultured_Holophaga_sp.	0.000419	0.00019	0.000381	0.000158	0.000563	0.000428	0.859427	-	-	-
uncultured_Iamiaceae_bacterium	6.9e-05	4.6e-05	0.000161	7.2e-05	7.1e-05	7.7e-05	0.62279	-	-	-
uncultured_Litorilinea_sp.	0.001675	0.000173	0.001295	0.000222	0.001278	0.000331	0.579385	-	-	-
uncultured_Mollicutes_bacterium	1.7e-05	0	6e-06	1e-05	0	0	0.346834	-	-	-
uncultured_Myxococcales_bacterium	0.000166	6.9e-05	0.000288	0.000166	0.000253	0.000106	0.740882	-	-	-
uncultured_Nitrosomonadales_bacterium	0.00039	0.000133	0.000448	0.000162	0.000466	0.000164	0.924013	-	-	-
uncultured_Polyangiaceae_bacterium	0	0	1.2e-05	1e-05	0	0	0.486549	-	-	-
uncultured_Rhodospirillaceae_bacterium	6e-06	1e-05	1.8e-05	0	0	0	0.311969	-	-	-
uncultured_Rubrobacterales_bacterium	0.000803	8.5e-05	0.001285	0.000317	0.001535	0.000677	0.593382	-	-	-
uncultured_Rubrobacteria_bacterium	6e-06	1e-05	1.2e-05	2.1e-05	6e-06	1e-05	0.922581	-	-	-
uncultured_Solirubrobacter_sp.	0.000757	0.000221	0.001268	0.000337	0.000438	0.000219	0.30977	-	-	-
uncultured_Sorangiineae_bacterium	0.000321	6.2e-05	0.000385	0.000247	0.000294	0.000157	0.914891	-	-	-
uncultured_Stella_sp.	6e-06	1e-05	6e-06	1e-05	1.1e-05	2e-05	0.922756	-	-	-
uncultured_Steroidobacter_sp.	1.1e-05	1e-05	1.2e-05	2.1e-05	0	0	0.741833	-	-	-
uncultured_actinobacterium	0.000235	5.1e-05	7.8e-05	5.5e-05	0.000281	0.000126	0.471862	-	-	-
uncultured_archaeon	0	0	1.2e-05	2e-05	4.4e-05	3.3e-05	0.515076	-	-	-
uncultured_bacterium_259	0.000298	0.000177	0.00041	0.000172	8.7e-05	2.3e-05	0.475199	-	-	-
uncultured_bacterium_92	6e-06	1e-05	1.2e-05	2.1e-05	0	0	0.788918	-	-	-
uncultured_bacterium_gp6	0.005385	0.001628	0.004825	0.001403	0.005438	0.000541	0.918776	-	-	-
uncultured_compost_bacterium	0.000229	2.5e-05	0.000143	5.1e-05	9.1e-05	8.6e-05	0.479796	-	-	-
uncultured_eubacterium_WD260	0	0	1.8e-05	1.8e-05	0	0	0.519992	-	-	-
uncultured_eubacterium_WD298	0	0	1.8e-05	1.8e-05	6e-06	1e-05	0.615215	-	-	-
uncultured_forest_soil_bacterium	0.000137	8.9e-05	0.000102	8.1e-05	0.000115	8.8e-05	0.931542	-	-	-
uncultured_gamma_proteobacterium	0.009541	0.000303	0.004715	0.001426	0.007937	0.002071	0.291428	-	-	-
uncultured_microorganism	0.000585	0.000109	0.000612	0.000311	0.000175	6.6e-05	0.481626	-	-	-
uncultured_prokaryote	0.000579	8.2e-05	0.000519	4.8e-05	0.000285	0.000148	0.320238	-	-	-
uncultured_proteobacterium	0.003308	0.001105	0.004355	0.001089	0.007507	0.007348	0.747937	-	-	-
uncultured_sludge_bacterium_A31	0.000166	0.00013	3e-05	2.7e-05	0.000322	0.000185	0.474532	-	-	-
uncultured_sludge_bacterium_H8	0.000539	7.4e-05	0.000488	0.000156	0.000321	0.000108	0.535785	-	-	-
uncultured_sludge_bacterium_S14	4.6e-05	3.6e-05	6e-06	1e-05	5e-05	5e-05	0.686791	-	-	-
uncultured_soil_bacterium	0.009387	0.001199	0.007578	0.001693	0.007414	0.000896	0.60791	-	-	-
uncultured_subdivision_3_bacterium	0.000758	0.000419	0.000281	0.00017	0.000261	0.000148	0.496405	-	-	-
unidentified_marine_bacterioplankton	0.000253	0.000353	1.2e-05	2.1e-05	6e-06	1e-05	0.669856	-	-	-
wb1_A12	0.00016	0.000161	2.4e-05	2.8e-05	0.003237	0.003859	0.613637	-	-	-

## Sheet: family
family	GG(Mean)	GG(Sd)	MG(Mean)	MG(Sd)	EG(Mean)	EG(Sd)	multiGroup(p-value)	GG::MG(p)	GG::EG(p)	MG:EG(p)
67_14	0.000936	0.00025	0.001684	0.000476	0.00083	0.000368	0.433777	-	-	-
A0839	0.000162	0.000206	0.000101	8.3e-05	9.3e-05	5e-05	0.905454	-	-	-
A21b	0.001364	0.00039	0.000945	0.000462	0.000502	0.000179	0.441066	-	-	-
A4b	0.012516	0.001772	0.009041	0.003837	0.008875	0.001508	0.621628	-	-	-
AKYG1722	0.000468	9.3e-05	0.000578	0.000225	0.000572	0.000322	0.922809	-	-	-
AKYH767	0.002035	0.000411	0.001088	0.000747	0.001163	0.000332	0.499488	-	-	-
Acetobacteraceae	0.000289	5.1e-05	0.000227	0.0001	0.000297	0.0001	0.764827	-	-	-
Acidaminococcaceae	8.7e-05	5.2e-05	8.3e-05	5.4e-05	7.2e-05	5.2e-05	0.968482	-	-	-
Acidimicrobiaceae	6e-06	1e-05	6e-06	1.1e-05	1.9e-05	2e-05	0.727217	-	-	-
Acidobacteriaceae__Subgroup_1	0.000474	0.000103	0.00042	0.000191	0.000488	7.4e-05	0.918319	-	-	-
Acidothermaceae	0.000133	7.1e-05	0.000108	3e-05	0.000157	0.000127	0.909407	-	-	-
Actinomarinaceae	0.000383	0.000464	2.4e-05	1.1e-05	7e-06	1.2e-05	0.619265	-	-	-
Actinospicaceae	1.7e-05	1.7e-05	4.2e-05	1.1e-05	8.6e-05	3.1e-05	0.262198	-	-	-
Aeromonadaceae	0.000567	0.000271	0.000257	0.000142	0.00087	0.001052	0.749516	-	-	-
Akkermansiaceae	0.000393	1.2e-05	0.000319	0.00014	0.000555	0.000363	0.724192	-	-	-
Alcaligenaceae	5.8e-05	2e-05	7.1e-05	5.3e-05	9.2e-05	0.000128	0.942257	-	-	-
Amb_16S_1034	0	0	1.2e-05	1e-05	0	0	0.436636	-	-	-
Amb_16S_1323	0.000185	4e-05	0.000178	0.000123	0.000123	5.7e-05	0.787071	-	-	-
Anaerolineaceae	0.005672	0.000542	0.004038	0.001179	0.002662	0.000635	0.23197	-	-	-
Anaeromyxobacteraceae	6e-06	1e-05	3.6e-05	1.9e-05	5e-05	2.7e-05	0.43872	-	-	-
Anaerovoracaceae	2.3e-05	2.7e-05	6e-05	4.5e-05	9.4e-05	0.000164	0.82957	-	-	-
Azospirillaceae	0.000254	7e-05	0.000246	6e-05	0.00039	0.000145	0.605469	-	-	-
B1_7BS	0.002343	0.000419	0.002541	0.000267	0.007828	0.004594	0.438097	-	-	-
BIrii41	0.001988	0.000191	0.001406	0.000745	0.001191	0.000535	0.61705	-	-	-
BSV26	0.000433	0.000153	4.8e-05	5.1e-05	0.000157	0.000113	0.2374	-	-	-
Bacillaceae	0.001959	0.000673	0.001047	0.000302	0.002162	0.000828	0.558404	-	-	-
Bacteroidaceae	0.001063	0.000231	0.00069	4.8e-05	0.001375	0.000931	0.698013	-	-	-
Bdellovibrionaceae	0.000486	4.8e-05	0.000389	7.8e-05	0.000443	0.000311	0.915602	-	-	-
Beijerinckiaceae	0.003403	0.000712	0.005721	0.002971	0.003509	0.000962	0.630994	-	-	-
Bifidobacteriaceae	0.00174	0.000575	0.001127	0.000268	0.001783	0.000252	0.559113	-	-	-
Blastocatellaceae	0.019279	0.004679	0.020784	0.004182	0.017293	0.006453	0.854895	-	-	-
Brevibacteriaceae	0.000294	0.000107	0.000222	3.2e-05	0.00035	0.000169	0.729868	-	-	-
Brevinemataceae	0.000196	3.5e-05	0.000145	8.6e-05	0.000304	0.000372	0.823059	-	-	-
Bryobacteraceae	0.01671	0.001125	0.019025	0.000283	0.012024	0.003487	0.244957	-	-	-
Burkholderiaceae	0.000162	3.6e-05	0.000149	9.8e-05	0.000182	0.000131	0.95807	-	-	-
Butyricicoccaceae	2.3e-05	2.7e-05	5.4e-05	4.7e-05	5e-05	2.7e-05	0.743064	-	-	-
Caldilineaceae	0.000653	0.000154	0.000474	0.000103	0.00056	1.9e-05	0.619405	-	-	-
Catenulisporaceae	0	0	1.2e-05	1e-05	2.9e-05	3.4e-05	0.63244	-	-	-
Caulobacteraceae	0.002879	0.000757	0.003524	0.000366	0.00631	0.003469	0.612137	-	-	-
Cellulomonadaceae	6.4e-05	3.6e-05	0.000108	6.3e-05	0.000157	6.7e-05	0.608269	-	-	-
Cellvibrionaceae	0.000347	4.4e-05	0.000211	0.000157	0.006423	0.010563	0.732522	-	-	-
Chitinophagaceae	0.026931	0.008046	0.032637	0.002782	0.028247	0.009126	0.791669	-	-	-
Christensenellaceae	1.2e-05	2e-05	1.8e-05	3.1e-05	1.2e-05	1.1e-05	0.962738	-	-	-
Chthoniobacteraceae	0.013176	0.001028	0.025002	0.014782	0.006301	0.002206	0.424845	-	-	-
Chthonomonadaceae	0.000116	9.9e-05	3.6e-05	4.7e-05	0.000107	4.1e-05	0.690578	-	-	-
Clade_I	0.000499	0.000746	1.2e-05	2.1e-05	2.5e-05	1.4e-05	0.688563	-	-	-
Clade_II	0.000255	0.000355	1.2e-05	2.1e-05	6e-06	1e-05	0.641393	-	-	-
Clostridiaceae	0.000428	8.4e-05	0.000497	6.8e-05	0.000486	0.000123	0.798961	-	-	-
Coleofasciculaceae	0.000168	0.000276	0.000185	0.000275	2e-05	3.5e-05	0.801183	-	-	-
Comamonadaceae	0.021572	0.00392	0.02231	0.004232	0.027351	0.004685	0.629047	-	-	-
Corynebacteriaceae	0.000116	4e-05	7.8e-05	9e-06	0.000186	0.000194	0.745377	-	-	-
Cyanobiaceae	0.000858	0.001128	5.4e-05	1e-06	3.2e-05	2.5e-05	0.637172	-	-	-
Cytophagaceae	5.2e-05	4.6e-05	0.000381	0.000307	0.00036	0.000333	0.634149	-	-	-
Defluviicoccaceae	1.1e-05	2e-05	7.2e-05	3.6e-05	4.2e-05	2.6e-05	0.421655	-	-	-
Dermabacteraceae	9.3e-05	3.6e-05	0.000108	1.8e-05	0.000161	0.000107	0.731855	-	-	-
Desulfomicrobiaceae	0	0	6e-06	1e-05	0	0	0.731928	-	-	-
Desulfosarcinaceae	0	0	6e-06	1e-05	0	0	0.727545	-	-	-
Desulfovibrionaceae	0.001915	0.000537	0.002109	0.001874	0.002473	0.002096	0.960146	-	-	-
Devosiaceae	0.002521	0.000356	0.001664	0.000701	0.003214	0.00144	0.622445	-	-	-
Dietziaceae	3.5e-05	3e-05	3.6e-05	1.8e-05	7e-05	4.3e-05	0.69176	-	-	-
Diplorickettsiaceae	0.000127	0.000146	3e-05	2.7e-05	6.3e-05	9.1e-05	0.752378	-	-	-
Dongiaceae	0.005677	0.000716	0.00607	0.001225	0.005932	0.001337	0.958149	-	-	-
Eel_36e1D6	7e-05	5.2e-05	8.9e-05	9.4e-05	0.000152	0.000219	0.893284	-	-	-
Eggerthellaceae	2.9e-05	1e-05	6e-05	2.7e-05	4.9e-05	3.2e-05	0.681627	-	-	-
Elsteraceae	1.2e-05	1e-05	2.4e-05	2.1e-05	6e-06	1e-05	0.680806	-	-	-
Enterobacteriaceae	0.00163	0.000342	0.00086	0.000214	0.00232	0.002212	0.729061	-	-	-
Enterococcaceae	6.9e-05	4.5e-05	0.000108	2e-05	0.000241	0.000215	0.633678	-	-	-
Entotheonellaceae	0.001111	0.000289	0.000881	0.000287	0.001124	0.000301	0.753094	-	-	-
Erwiniaceae	2.3e-05	2.6e-05	0.000146	0.000161	0.000147	0.000145	0.735507	-	-	-
Erysipelotrichaceae	0.00022	0.00015	0.000348	4.6e-05	0.000198	0.00011	0.628351	-	-	-
Eubacteriaceae	2.3e-05	2.7e-05	6e-06	1e-05	1.1e-05	1.9e-05	0.765919	-	-	-
Fibrobacteraceae	0.000121	5.2e-05	0.000136	0.000126	7.3e-05	4.8e-05	0.799942	-	-	-
Fimbriimonadaceae	0.000537	7.4e-05	0.000375	0.000246	0.000177	0.000127	0.415513	-	-	-
Flavobacteriaceae	0.003109	0.002168	0.002151	0.001704	0.015638	0.0237	0.726817	-	-	-
Frankiaceae	5.8e-05	7.2e-05	1.8e-05	3.1e-05	1.9e-05	2e-05	0.751267	-	-	-
Fusobacteriaceae	0.000272	8.3e-05	0.000131	6.1e-05	0.000286	0.000349	0.794187	-	-	-
Gaiellaceae	0.004416	0.000859	0.007327	0.002477	0.007828	0.002562	0.602666	-	-	-
Geminicoccaceae	0.000735	0.000347	0.00086	0.000294	0.00056	0.000301	0.742618	-	-	-
Gemmataceae	0.002256	0.000498	0.003174	0.000438	0.002102	0.00051	0.439836	-	-	-
Gemmatimonadaceae	0.040863	0.00495	0.044097	0.004384	0.021996	0.002711	0.058346	-	-	-
Geodermatophilaceae	0.000688	6.4e-05	0.001246	0.000493	0.002123	0.001675	0.63333	-	-	-
Hafniaceae	1.7e-05	1.7e-05	0	0	5.6e-05	5.1e-05	0.573493	-	-	-
Haliangiaceae	0.006815	0.000528	0.004111	0.001796	0.004245	0.001452	0.419629	-	-	-
Halieaceae	0.001536	0.00048	0.001025	0.000465	0.001361	0.000745	0.763212	-	-	-
Helicobacteraceae	0.00019	8.9e-05	6.6e-05	2.9e-05	0.000166	0.000172	0.728458	-	-	-
Holosporaceae	0.000197	8.9e-05	0.000131	8.4e-05	8.5e-05	1.7e-05	0.603758	-	-	-
Hydrogenophilaceae	6e-06	1e-05	2.4e-05	4.1e-05	2.5e-05	2.2e-05	0.79824	-	-	-
Hymenobacteraceae	0.000883	0.000375	0.00559	0.007369	0.002859	0.003318	0.737722	-	-	-
Hyphomicrobiaceae	0.003711	0.000294	0.004126	0.000565	0.004137	0.00075	0.781582	-	-	-
Hyphomonadaceae	0.002399	0.000268	0.002178	0.000673	0.003359	0.001326	0.6334	-	-	-
Iamiaceae	0.000694	0.000139	0.001205	0.000482	0.0011	0.000204	0.588501	-	-	-
Ilumatobacteraceae	0.003464	0.00119	0.006932	0.00071	0.00495	0.000328	0.174765	-	-	-
Inquilinaceae	6e-06	1e-05	2.4e-05	2.1e-05	2.9e-05	1.8e-05	0.634028	-	-	-
Intrasporangiaceae	0.001369	0.000298	0.002607	0.000894	0.002817	0.000695	0.441685	-	-	-
Isosphaeraceae	0.00088	0.000403	0.003168	0.000437	0.000778	0.000118	0.071477	-	-	-
JG30_KF_AS9	5.8e-05	4e-05	4.2e-05	2.1e-05	3.7e-05	2.2e-05	0.819623	-	-	-
JG30_KF_CM45	0.001168	0.00017	0.001286	0.000284	0.000689	0.000177	0.313919	-	-	-
KF_JG30_B3	0.003514	0.000612	0.002626	0.002249	0.00168	0.000178	0.653914	-	-	-
KI89A_clade	0.001571	0.000307	0.001688	0.000386	0.001377	0.000161	0.72594	-	-	-
Koribacteraceae	8.1e-05	1e-05	6e-05	4.1e-05	9.5e-05	0.000102	0.906754	-	-	-
Ktedonobacteraceae	6.4e-05	5.3e-05	2.4e-05	2.7e-05	4.3e-05	1.5e-05	0.726787	-	-	-
LWQ8	0.00015	8.2e-05	0.000287	0.000155	0.000167	0.000114	0.701849	-	-	-
Labraceae	1.1e-05	2e-05	6e-06	1.1e-05	1.7e-05	3e-05	0.916112	-	-	-
Lachnospiraceae	0.005777	0.001113	0.006681	0.004449	0.005774	0.002828	0.956351	-	-	-
Lactobacillaceae	0.003628	0.000533	0.004371	0.000657	0.005082	0.000332	0.350091	-	-	-
Latescibacteraceae	0.001318	0.000447	0.000742	0.00031	0.000479	0.000569	0.551438	-	-	-
Lentimicrobiaceae	6e-06	1e-05	0	0	7e-06	1.2e-05	0.791145	-	-	-
Leptolyngbyaceae	0	0	3.6e-05	4.7e-05	0	0	0.620915	-	-	-
Longimicrobiaceae	0.00115	0.000722	0.001067	0.000676	0.002507	0.001218	0.605302	-	-	-
Methyloligellaceae	0.000896	0.000114	0.001317	0.000333	0.001717	0.000268	0.28478	-	-	-
Methylomirabilaceae	0.000167	0.000156	3.6e-05	3.7e-05	0.003284	0.003869	0.624155	-	-	-
Methylophilaceae	0.000426	0.000397	0.000126	9.4e-05	0.000183	3.6e-05	0.657731	-	-	-
Microbacteriaceae	0.002318	0.00047	0.001967	0.000244	0.002821	0.00034	0.437027	-	-	-
Micrococcaceae	0.01191	0.000564	0.002144	0.001024	0.011359	0.002885	0.065537	-	-	-
Micromonosporaceae	0.008638	0.003073	0.008123	0.001372	0.020366	0.014576	0.618613	-	-	-
Micropepsaceae	0.001064	0.000227	0.000854	0.000429	0.0009	0.000344	0.875498	-	-	-
Microscillaceae	0.008767	0.004059	0.005429	0.001895	0.006659	0.002612	0.731287	-	-	-
Mitochondria	0.000144	6e-05	9e-05	2e-05	0.000658	0.001008	0.727685	-	-	-
Monoglobaceae	2.9e-05	1e-05	3e-05	5.2e-05	1.9e-05	2e-05	0.958082	-	-	-
Moraxellaceae	0.000191	8e-05	0.000138	1.1e-05	0.00024	0.00011	0.687988	-	-	-
Muribaculaceae	0.001226	3.2e-05	0.001331	0.000294	0.004379	0.005883	0.727299	-	-	-
Mycobacteriaceae	0.000774	0.00023	0.001282	0.000415	0.00091	0.000227	0.603501	-	-	-
Mycoplasmataceae	0	0	0.000562	0.000168	1.2e-05	1.1e-05	0.086824	-	-	-
Myxococcaceae	0.024685	0.003263	0.021307	0.002355	0.021011	0.006651	0.75847	-	-	-
NS9_marine_group	0.000225	9.5e-05	0.000155	6.1e-05	0.000153	0.000103	0.749972	-	-	-
Nannocystaceae	0.000156	3e-05	9.6e-05	2.7e-05	0.000162	0.000116	0.732808	-	-	-
Nitrosomonadaceae	0.031578	0.003959	0.025361	0.009459	0.021223	0.005451	0.606508	-	-	-
Nitrospiraceae	0.028334	0.004802	0.019507	0.001324	0.022435	0.003802	0.437121	-	-	-
Nocardiaceae	3.5e-05	1.7e-05	3e-05	2.1e-05	5.4e-05	3.4e-05	0.738499	-	-	-
Nocardioidaceae	0.002648	0.00036	0.00797	0.005548	0.003774	0.000428	0.608321	-	-	-
Nostocaceae	6e-06	1e-05	0.000298	0.000485	6e-06	1e-05	0.706272	-	-	-
Opitutaceae	0.002051	0.000303	0.001944	0.000401	0.002	0.0011	1.00345	-	-	-
Oscillospiraceae	0.001231	0.000124	0.001263	0.000418	0.001216	0.000447	1.00087	-	-	-
Oxalobacteraceae	0.003445	0.001078	0.020926	0.022532	0.032989	0.036217	0.709891	-	-	-
Paenibacillaceae	5.2e-05	1.7e-05	1.2e-05	2.1e-05	4.8e-05	1.3e-05	0.431665	-	-	-
Pedosphaeraceae	0.014125	0.002369	0.011489	0.001435	0.006212	0.002303	0.223334	-	-	-
Peptococcaceae	9.8e-05	3.6e-05	7.7e-05	0.000134	5.5e-05	3.4e-05	0.917658	-	-	-
Peptostreptococcaceae	0.000631	0.00016	0.000837	0.000424	0.00092	0.000465	0.802586	-	-	-
Phaselicystidaceae	0.000954	4.8e-05	0.000621	0.000223	0.000733	0.000479	0.731959	-	-	-
Phormidiaceae	6.9e-05	3.5e-05	0.001141	0.00118	0.000618	0.000862	0.685713	-	-	-
Phycisphaeraceae	0.002353	0.000792	0.001594	0.000111	0.001854	0.000235	0.613163	-	-	-
Planococcaceae	0.00037	0.000116	0.000174	8.4e-05	0.00013	3.7e-05	0.314743	-	-	-
Polyangiaceae	0.001969	0.000632	0.001784	0.00091	0.001307	0.000381	0.735878	-	-	-
Prevotellaceae	0.00137	0.000163	0.002043	0.000394	0.001843	0.00047	0.546014	-	-	-
Propionibacteriaceae	0.001034	0.000198	0.002143	0.000775	0.000726	0.000616	0.436289	-	-	-
Pseudomonadaceae	0.001437	0.000637	0.000407	0.000172	0.001862	0.001889	0.689137	-	-	-
Pseudonocardiaceae	0.001355	0.000726	0.001404	0.000243	0.001721	0.001111	0.913277	-	-	-
Pyrinomonadaceae	0.04454	0.009195	0.046773	0.00226	0.017467	0.007187	0.122406	-	-	-
Reyranellaceae	0.005092	0.000171	0.007615	0.002986	0.005197	0.001081	0.601487	-	-	-
Rhizobiaceae	0.006598	0.00107	0.005056	0.001194	0.009082	0.002696	0.439006	-	-	-
Rhizobiales_Incertae_Sedis	0.004023	0.00019	0.00416	0.000821	0.002983	0.000766	0.512149	-	-	-
Rhodanobacteraceae	0.001417	0.000233	0.000829	0.000463	0.00149	0.000181	0.433943	-	-	-
Rhodobacteraceae	0.000122	9.7e-05	4.2e-05	2.7e-05	0.000142	7.2e-05	0.632625	-	-	-
Rhodocyclaceae	0.0003	0.000185	1.8e-05	1.8e-05	4.2e-05	4.3e-05	0.325901	-	-	-
Rhodomicrobiaceae	0.000272	0.000179	0.00037	0.000334	0.000156	1.9e-05	0.748951	-	-	-
Rhodospirillaceae	0.000433	0.00018	0.000202	0.000128	0.000335	8.1e-05	0.599455	-	-	-
Rhodospirillaceae_bacterium	0.000127	2e-05	0.000125	0.000124	3.6e-05	1.8e-05	0.633154	-	-	-
Rikenellaceae	0.000387	6.1e-05	0.000438	8.9e-05	0.000464	8.4e-05	0.751871	-	-	-
Roseiflexaceae	0.004148	0.000928	0.008407	0.002573	0.002439	0.000678	0.232301	-	-	-
Rubritaleaceae	0.00289	0.001682	0.000906	0.00049	0.001732	0.000863	0.605963	-	-	-
Rubrobacteriaceae	0.001115	0.00031	0.00224	0.001055	0.001024	0.000772	0.611053	-	-	-
Ruminococcaceae	0.002106	0.000696	0.002111	0.001019	0.001993	0.000798	1.00608	-	-	-
SC_I_84	0.016192	0.002878	0.01605	0.00348	0.014366	0.000247	0.796198	-	-	-
SM2D12	1.2e-05	2e-05	6e-06	1e-05	6e-06	1e-05	0.927489	-	-	-
Saccharimonadaceae	0.000353	4.1e-05	0.000294	6.3e-05	0.000399	0.000339	0.918551	-	-	-
Sandaracinaceae	0.000382	7.7e-05	0.000342	8.8e-05	0.000724	0.000641	0.732986	-	-	-
Saprospiraceae	0.003419	0.000974	0.001545	0.001227	0.002452	0.001479	0.617326	-	-	-
Selenomonadaceae	0.000133	6.6e-05	0.000114	2.2e-05	0.000242	0.000143	0.615606	-	-	-
Solibacteraceae	0.005868	0.000431	0.007729	0.000814	0.004171	0.000495	0.063348	-	-	-
Solimonadaceae	0.001033	0.000376	0.000511	0.000368	0.000426	0.000491	0.614355	-	-	-
Solirubrobacteraceae	0.000947	0.000196	0.003083	0.001565	0.001087	0.000261	0.430199	-	-	-
Sphingobacteriaceae	0.001437	0.00066	0.000934	0.000416	0.005595	0.007779	0.734528	-	-	-
Sphingomonadaceae	0.040026	0.005963	0.060796	0.024946	0.069078	0.02558	0.631046	-	-	-
Spirosomaceae	0.000693	0.000269	0.000482	0.000458	0.00117	0.000448	0.61083	-	-	-
Spongiibacteraceae	0.00037	9.5e-05	7.1e-05	6.4e-05	0.000345	0.000195	0.437682	-	-	-
Sporichthyaceae	0.00022	3.7e-05	0.00035	0.000179	0.000165	7.9e-05	0.623312	-	-	-
Staphylococcaceae	0.000162	5e-05	9.6e-05	5.6e-05	0.000177	0.000151	0.765677	-	-	-
Steroidobacteraceae	0.010997	0.000831	0.010517	0.003092	0.011406	0.002284	0.952624	-	-	-
Streptococcaceae	0.000664	0.000336	0.000462	0.000253	0.000684	0.000266	0.778315	-	-	-
Streptomycetaceae	0.001075	8.4e-05	0.000661	0.000254	0.000983	0.000642	0.72542	-	-	-
Streptosporangiaceae	2.3e-05	2e-05	5.4e-05	1.8e-05	2.5e-05	2.2e-05	0.591745	-	-	-
Sumerlaeaceae	0.000978	0.000282	0.000835	0.000378	0.000797	0.000414	0.921002	-	-	-
Sutterellaceae	0.006492	0.0012	0.00558	0.00102	0.004831	0.001062	0.618955	-	-	-
TRA3_20	0.01142	0.000887	0.008028	0.001674	0.007857	0.000576	0.247404	-	-	-
Tannerellaceae	0.000272	5.2e-05	0.000221	0.000106	0.00024	0.000196	0.951161	-	-	-
Terrimicrobiaceae	0.000116	4.1e-05	0.000148	0.000155	7.2e-05	5.1e-05	0.797256	-	-	-
Thermoanaerobaculaceae	0.004754	0.000839	0.005322	0.002329	0.005762	0.004054	0.957921	-	-	-
Thermomonosporaceae	3.5e-05	3e-05	6e-06	1.1e-05	0.000734	0.001169	0.704327	-	-	-
Thioalkalispiraceae	0	0	0	0	7e-06	1.2e-05	0.723214	-	-	-
URHD0088	1.7e-05	1.7e-05	0	0	2.6e-05	3.1e-05	0.685134	-	-	-
Veillonellaceae	8.7e-05	3.5e-05	0.000102	4.4e-05	0.0001	2.9e-05	0.941335	-	-	-
Vermiphilaceae	2.9e-05	1e-05	3.6e-05	4.7e-05	7e-06	1.2e-05	0.73016	-	-	-
Verrucomicrobiaceae	0.002263	0.001047	0.00142	0.000693	0.001274	0.000492	0.648203	-	-	-
Vicinamibacteraceae	0.115899	0.007995	0.090843	0.012819	0.101066	0.002598	0.33522	-	-	-
WX65	0.000243	7.6e-05	0.000493	0.000144	0.001416	0.001536	0.643839	-	-	-
Woeseiaceae	0.000463	0.000268	0.000449	0.000111	0.000475	0.000289	1.00136	-	-	-
Xanthobacteraceae	0.032242	0.00424	0.041623	0.010195	0.025353	0.005934	0.445706	-	-	-
Xanthomonadaceae	0.008033	0.001263	0.007171	0.000684	0.025544	0.008998	0.224745	-	-	-
Xiphinematobacteraceae	0.000751	0.000196	0.000969	0.000455	0.001337	0.000825	0.728158	-	-	-
YM_S32_TM7_50_20	0.000381	0.000289	0.000137	0.000175	0.000121	4.8e-05	0.627262	-	-	-
Yersiniaceae	2.3e-05	2.7e-05	0	0	1.9e-05	2e-05	0.68902	-	-	-
[Eubacterium]_coprostanoligenes_group	0.000509	0.00033	0.000718	0.000807	0.000939	0.001203	0.915736	-	-	-
bacterium_Ellin6089	1.2e-05	1e-05	2.4e-05	2.8e-05	7e-06	1.2e-05	0.750255	-	-	-
env.OPS_17	0.00026	0.000191	0.000624	0.000589	0.000446	0.000209	0.749715	-	-	-
type_III	1.7e-05	0	6e-06	1e-05	0	0	0.31796	-	-	-
unclassified_11_24	0.004153	0.001117	0.003968	0.001133	0.002846	0.000931	0.666541	-	-	-
unclassified_Acidimicrobiia	0.000584	0.000238	0.00102	0.000473	0.000813	0.000423	0.729872	-	-	-
unclassified_Acidobacteriae	0.00015	5.2e-05	0.000145	5.1e-05	7e-05	2.6e-05	0.496994	-	-	-
unclassified_Acidobacteriales	0.001589	0.000534	0.001426	0.000192	0.00159	0.000211	0.919096	-	-	-
unclassified_Acidobacteriota	0.001567	0.000376	0.001141	0.000447	0.0034	0.001259	0.324569	-	-	-
unclassified_Actinobacteriota	0.001828	0.000428	0.003726	0.001309	0.002845	0.00131	0.59777	-	-	-
unclassified_Actinomarinales	0.00196	6.1e-05	0.001134	0.000798	0.001055	0.000723	0.619446	-	-	-
unclassified_Alphaproteobacteria	0.000445	0.00016	0.000256	0.0002	0.001547	0.000665	0.247716	-	-	-
unclassified_Anaerolineae	0.003032	0.000846	0.002277	0.000715	0.002492	0.000977	0.760337	-	-	-
unclassified_Ardenticatenales	0.002619	0.00037	0.002088	0.000373	0.001839	0.000505	0.555696	-	-	-
unclassified_Azospirillales	0.003191	0.000298	0.003127	0.000817	0.002408	0.000419	0.60555	-	-	-
unclassified_Bacteria	0.043895	0.008127	0.034926	0.00547	0.034067	0.012507	0.714716	-	-	-
unclassified_Burkholderiales	8.1e-05	2e-05	7.2e-05	4.6e-05	8e-05	0.000124	1.0041	-	-	-
unclassified_CCD24	1.2e-05	1e-05	1.8e-05	0	4.3e-05	3.7e-05	0.628917	-	-	-
unclassified_Chitinophagales	0.000625	8.2e-05	0.000281	0.000119	0.000259	0.000131	0.240264	-	-	-
unclassified_Chloroflexi	0.007785	0.001247	0.008052	0.00181	0.005957	0.002378	0.701564	-	-	-
unclassified_Chthonomonadales	0.000827	0.000168	0.000406	0.000195	0.0002	4.6e-05	0.193792	-	-	-
unclassified_Clostridia_UCG_014	0.000185	1.1e-05	0.000197	0.000139	0.000249	0.000329	0.956632	-	-	-
unclassified_Cyanobacteriales	0.000692	0.000486	0.00623	0.004982	0.000509	0.000507	0.434223	-	-	-
unclassified_Dehalococcoidia	0.002586	0.000569	0.002066	0.000734	0.002451	0.001338	0.909005	-	-	-
unclassified_Desulfobacterota	0.000104	3e-05	0.000126	3.4e-05	0.000144	8.5e-05	0.829611	-	-	-
unclassified_Elsterales	0.001404	0.000443	0.001168	0.000156	0.001326	1.6e-05	0.762985	-	-	-
unclassified_Frankiales	0.000139	5.9e-05	0.00038	0.000149	0.000236	7.1e-05	0.433113	-	-	-
unclassified_Gaiellales	0.004903	0.000848	0.010013	0.003394	0.010086	0.003525	0.474608	-	-	-
unclassified_Gemmatimonadota	0.001756	0.000331	0.001012	0.00016	0.001328	0.000391	0.462729	-	-	-
unclassified_IMCC26256	0.001341	4.8e-05	0.002964	0.00068	0.002908	0.000851	0.320364	-	-	-
unclassified_Kapabacteriales	0.000133	4.9e-05	8.5e-05	5.7e-05	0.000105	8.7e-05	0.82544	-	-	-
unclassified_Microtrichales	0.002226	0.000264	0.002787	0.000162	0.003172	0.000921	0.59704	-	-	-
unclassified_Paludibaculum	0.000792	8.8e-05	0.000944	0.000512	0.000722	0.000231	0.84463	-	-	-
unclassified_Planctomycetes	0.000531	0.000271	0.000529	9.3e-05	0.00051	0.000258	0.999057	-	-	-
unclassified_Planctomycetota	0.000162	0.000119	0.000214	0.000196	4.2e-05	8e-06	0.666766	-	-	-
unclassified_Polyangiales	0.000237	0.000191	0.000149	0.000125	0.000348	0.000298	0.756897	-	-	-
unclassified_Pseudomonadales	1.7e-05	1.7e-05	0	0	8.4e-05	1.6e-05	0.063739	-	-	-
unclassified_R7C24	0.000208	5.3e-05	0.000166	0.000143	0.000199	9.9e-05	0.944481	-	-	-
unclassified_RBG_13_54_9	0.001704	0.000374	0.001582	0.000443	0.000469	0.000251	0.227787	-	-	-
unclassified_Rhizobiales	0.001053	0.000326	0.000811	0.000149	0.001069	0.000248	0.725468	-	-	-
unclassified_Rhodospirillales	8.7e-05	3.5e-05	3.6e-05	3.1e-05	2.4e-05	2.6e-05	0.421679	-	-	-
unclassified_Rokubacteriales	0.001683	0.000279	0.001729	0.000352	0.006522	0.004294	0.431494	-	-	-
unclassified_S085	3.5e-05	3e-05	2.4e-05	2.7e-05	3.9e-05	5.4e-05	0.944435	-	-	-
unclassified_SAR202_clade	1.2e-05	1e-05	6e-06	1e-05	3.7e-05	2.2e-05	0.427075	-	-	-
unclassified_SBR1031	0.003069	0.001069	0.001358	0.000817	0.002301	0.001994	0.697303	-	-	-
unclassified_Saccharimonadales	1.1e-05	2e-05	6e-06	1e-05	0	0	0.768913	-	-	-
unclassified_Subgroup_17	0.003203	0.000851	0.002678	0.001391	0.004912	0.004909	0.799511	-	-	-
unclassified_Subgroup_2	3.5e-05	3.5e-05	0.000131	0.000165	9.2e-05	4.6e-05	0.744351	-	-	-
unclassified_Subgroup_7	0.006073	0.00084	0.00508	0.002209	0.004153	0.002509	0.746211	-	-	-
unclassified_Vicinamibacterales	0.092528	0.005903	0.077241	0.012633	0.082091	0.008909	0.61378	-	-	-
uncultured_Acetobacteraceae_bacterium	0.000872	0.000276	0.001197	0.00053	0.000603	0.000109	0.601557	-	-	-
uncultured_Acidimicrobiia_bacterium	0.000827	0.000279	0.001382	0.000321	0.000982	0.000248	0.501576	-	-	-
uncultured_Aciditerrimonas_sp.	2.3e-05	4e-05	0.000156	4.8e-05	7.9e-05	2.5e-05	0.240216	-	-	-
uncultured_Acidobacteria_bacterium	0.004587	0.000804	0.002866	0.000547	0.004627	0.001417	0.501406	-	-	-
uncultured_Acidobacteriaceae_bacterium	0.000185	0.000156	0.000138	2.7e-05	0.000257	0.000107	0.726748	-	-	-
uncultured_Acidobacteriales_bacterium	0.00122	0.000183	0.000881	0.000527	0.000802	0.000597	0.749993	-	-	-
uncultured_Actinomycetales_bacterium	0.000272	0.0001	0.000256	0.000268	0.000364	0.0002	0.90912	-	-	-
uncultured_Alphaproteobacteria_bacterium	0.000208	0.000106	8.9e-05	9.4e-05	0.000188	0.000227	0.790915	-	-	-
uncultured_Armatimonadetes_bacterium	0.001186	0.00072	0.000616	0.000243	0.00031	0.000178	0.506357	-	-	-
uncultured_Caldilineaceae_bacterium	3.5e-05	4.6e-05	0	0	0.000229	0.000125	0.273582	-	-	-
uncultured_Candidatus_Rokubactera_bacterium	0.00059	0.000318	0.000681	0.000268	0.000785	0.000582	0.927386	-	-	-
uncultured_Candidatus_Saccharibacteria_bacterium	4.6e-05	2.7e-05	0.000137	0.00016	0.000263	0.000175	0.606859	-	-	-
uncultured_Chlorobiales_bacterium	0.000127	5.5e-05	7.7e-05	6.3e-05	0.000317	0.000171	0.433632	-	-	-
uncultured_Chloroflexi_bacterium	0.00546	0.001385	0.003265	0.000829	0.005539	0.001206	0.418006	-	-	-
uncultured_Desulfovirga_sp.	0.002171	0.00108	0.003767	0.000449	0.001868	0.000892	0.448483	-	-	-
uncultured_Desulfuromonadales_bacterium	0.000676	0.000291	0.000551	1.8e-05	0.000359	0.000193	0.609489	-	-	-
uncultured_Ferrimicrobium_sp.	0.000139	3e-05	0.000306	0.000129	0.000137	4.6e-05	0.456469	-	-	-
uncultured_Firmicutes_bacterium	0.008168	0.003603	0.008603	0.00119	0.005533	0.003588	0.730449	-	-	-
uncultured_Gemmatimonadetes_bacterium	0.001761	0.000514	0.002087	0.000229	0.000389	0.000106	0.068829	-	-	-
uncultured_Holophaga_sp.	0.000405	0.000162	0.00037	0.000159	0.000536	0.000435	0.890036	-	-	-
uncultured_Iamia_sp.	0.00015	9.8e-05	0.00012	9.8e-05	0.000119	3.1e-05	0.942389	-	-	-
uncultured_Myxococcales_bacterium	0.000167	6.9e-05	0.000289	0.000167	0.000254	0.000106	0.733747	-	-	-
uncultured_Nitrospirae_bacterium	1.7e-05	0	0	0	7e-06	1.2e-05	0.440047	-	-	-
uncultured_Rhodospirillaceae_bacterium	0.000387	0.000189	0.000185	0.000143	0.000645	0.000426	0.61738	-	-	-
uncultured_Rhodospirillales_bacterium	0.000283	0.0001	0.000101	9.1e-05	0.00025	0.000165	0.600188	-	-	-
uncultured_Sphingobacteriales_bacterium	6e-06	1e-05	6e-06	1e-05	6e-06	1e-05	0.99895	-	-	-
uncultured_Steroidobacter_sp.	1.2e-05	1e-05	1.2e-05	2.1e-05	0	0	0.735176	-	-	-
uncultured_Xanthobacteraceae_bacterium	0.000272	7.1e-05	0.000319	7.5e-05	0.000247	5.6e-05	0.72741	-	-	-
uncultured_actinobacterium	0.000237	5.2e-05	7.8e-05	5.5e-05	0.000283	0.000126	0.430638	-	-	-
uncultured_compost_bacterium	0.000231	2.5e-05	0.000143	5.2e-05	9.2e-05	8.7e-05	0.439079	-	-	-
uncultured_eubacterium_WD260	0	0	1.8e-05	1.8e-05	0	0	0.503808	-	-	-
uncultured_eubacterium_WD298	0	0	1.8e-05	1.8e-05	6e-06	1e-05	0.596429	-	-	-
uncultured_forest_soil_bacterium	2.3e-05	2.7e-05	2.4e-05	2.7e-05	2.5e-05	1.4e-05	0.99964	-	-	-
uncultured_gamma_proteobacterium	0.007238	0.000225	0.003564	0.000855	0.006376	0.001923	0.275027	-	-	-
uncultured_proteobacterium	0.002905	0.000975	0.004108	0.000994	0.007146	0.007166	0.730387	-	-	-
uncultured_sludge_bacterium_A31	0.000167	0.000131	3e-05	2.7e-05	0.000324	0.000186	0.425975	-	-	-
uncultured_soil_bacterium	0.006552	0.001046	0.004924	0.001707	0.005164	0.001572	0.711126	-	-	-
